# Supplementary material for: Suppressing Mesenchymal Stromal Cell Ferroptosis Via Targeting a Metabolism‐Epigenetics Axis Corrects their Poor Retention and Insufficient Healing Benefits in the Injured Liver Milieu
Source: Adv Sci (Weinh). 2023 Feb 19;10(13):2206439. doi: 10.1002/advs.202206439 (PMC10161111; doi:10.1002/advs.202206439)
Supplement: Supplementary file 2 — Supplemental Table 4 [file ADVS-10-2206439-s001.xlsx]

## Sheet: Sheet1
Protein	Protein Name	Gene Name	ProteinGroup	FastaHeaders	Proteins	Peptides	RazorUniquePeptides	UniquePeptides	Coverage	MolWeight	iBAQ Erastin	iBAQ DMSO	P value	Erastin/DMSO	log2FC
ENSRNOP00000008893	ubiquitin-like modifier activating en	Uba3	ENSRNOP00000008893.7	ENSRNOP00000008893.7 pep chromosome:Rnor_6.0:4:129548416:129569470:-1 gene:ENSRNOG00000006221.7 transcript:ENSRNOT00000008893.7 gene_biotype:protein_coding transcript_biotype:protein_coding gene_symbol:Uba3 description:ubiquitin-like modifier activating en	1	9	9	9	26	51.723	308400	36035000	0.00117448	0.00855835	-6.86845
ENSRNOP00000063236	NMD3 ribosome export adaptor	Nmd3	ENSRNOP00000063236.3;ENSRNOP00000012417.7	ENSRNOP00000063236.3 pep chromosome:Rnor_6.0:2:166402838:166428331:1 gene:ENSRNOG00000009310.8 transcript:ENSRNOT00000064244.4 gene_biotype:protein_coding transcript_biotype:protein_coding gene_symbol:Nmd3 description:NMD3 ribosome export adaptor [Source:R	2	2	2	2	4.8	57.746	100220	10975000	0.000592508	0.00913166	-6.77491
ENSRNOP00000028672	ubiquitin-like modifier activating enzy	Uba2	ENSRNOP00000028672.7	ENSRNOP00000028672.7 pep chromosome:Rnor_6.0:1:90011306:90035522:-1 gene:ENSRNOG00000021113.7 transcript:ENSRNOT00000028672.7 gene_biotype:protein_coding transcript_biotype:protein_coding gene_symbol:Uba2 description:ubiquitin-like modifier activating enzy	1	8	8	8	15.8	66.338	574570	48277000	0.0169895	0.0119015	-6.39271
ENSRNOP00000074245	branched chain amino acid transamina	Bcat1	ENSRNOP00000074245.1;ENSRNOP00000021193.4	ENSRNOP00000074245.1 pep chromosome:Rnor_6.0:4:179259308:179339795:-1 gene:ENSRNOG00000015514.7 transcript:ENSRNOT00000080410.1 gene_biotype:protein_coding transcript_biotype:protein_coding gene_symbol:Bcat1 description:branched chain amino acid transamina	1	7	7	7	52.4	44.77	3168200	222600000	0.0229692	0.0142327	-6.13465
ENSRNOP00000005930	leukotriene A4 hydrolase	Lta4h	ENSRNOP00000005930.4	ENSRNOP00000005930.4 pep chromosome:Rnor_6.0:7:34288365:34320235:1 gene:ENSRNOG00000004494.5 transcript:ENSRNOT00000005930.4 gene_biotype:protein_coding transcript_biotype:protein_coding gene_symbol:Lta4h description:leukotriene A4 hydrolase [Source:RGD Sy	1	17	17	17	37.6	69.088	1475100	97492000	0.0343773	0.0151305	-6.0464
ENSRNOP00000005601	enolase 2	Eno2	ENSRNOP00000005601.3;ENSRNOP00000005535.5	ENSRNOP00000005601.3 pep chromosome:Rnor_6.0:4:157285179:157294047:-1 gene:ENSRNOG00000013141.6 transcript:ENSRNOT00000005601.4 gene_biotype:protein_coding transcript_biotype:protein_coding gene_symbol:Eno2 description:enolase 2 [Source:RGD Symbol;Acc:2554	2	10	8	6	32.9	47.14	2154300	133450000	0.0370633	0.0161431	-5.95294
ENSRNOP00000073036	p21 (RAC1) activated kinase 1	Pak1	ENSRNOP00000073036.1;ENSRNOP00000045832.3	ENSRNOP00000073036.1 pep chromosome:Rnor_6.0:1:162817611:162883355:1 gene:ENSRNOG00000029784.4 transcript:ENSRNOT00000091952.1 gene_biotype:protein_coding transcript_biotype:protein_coding gene_symbol:Pak1 description:p21 (RAC1) activated kinase 1 [Source:	1	17	17	17	29.9	60.577	959720	55367000	0.0275562	0.0173338	-5.85027
ENSRNOP00000018022	eukaryotic translation initiation fac	Eif2a	ENSRNOP00000018022.6	ENSRNOP00000018022.6 pep chromosome:Rnor_6.0:2:148722231:148755520:1 gene:ENSRNOG00000013393.6 transcript:ENSRNOT00000018022.6 gene_biotype:protein_coding transcript_biotype:protein_coding gene_symbol:Eif2a description:eukaryotic translation initiation fac	1	10	10	10	31.2	65.348	1498600	84812000	0.028222	0.0176697	-5.82258
ENSRNOP00000001664	D-dopachrome tautomerase	Ddt	ENSRNOP00000001664.2;ENSRNOP00000076125.1	ENSRNOP00000001664.2 pep chromosome:Rnor_6.0:20:13827132:13829626:1 gene:ENSRNOG00000001239.6 transcript:ENSRNOT00000001664.6 gene_biotype:protein_coding transcript_biotype:protein_coding gene_symbol:Ddt description:D-dopachrome tautomerase [Source:RGD Sym	1	8	8	8	47.3	13.133	1187800	64539000	0.0296814	0.0184044	-5.76381
ENSRNOP00000017325	fatty acid binding protein 3	Fabp3	ENSRNOP00000017325.2	ENSRNOP00000017325.2 pep chromosome:Rnor_6.0:5:148528725:148535565:1 gene:ENSRNOG00000012879.5 transcript:ENSRNOT00000017325.5 gene_biotype:protein_coding transcript_biotype:protein_coding gene_symbol:Fabp3 description:fatty acid binding protein 3 [Source:	7	7	7	7	95.7	14.775	31205000	1676700000	0.0105411	0.018611	-5.7477
ENSRNOP00000059012	serine and arginine rich splicing f	Srsf2	ENSRNOP00000059012.1	ENSRNOP00000059012.1 pep chromosome:Rnor_6.0:10:105792779:105795958:-1 gene:ENSRNOG00000000248.6 transcript:ENSRNOT00000067739.2 gene_biotype:protein_coding transcript_biotype:protein_coding gene_symbol:Srsf2 description:serine and arginine rich splicing f	1	5	5	5	26.7	25.476	7868000	368490000	0.0394627	0.021352	-5.54948
ENSRNOP00000021954	coactosin-like F-actin binding protei	Cotl1	ENSRNOP00000021954.4	ENSRNOP00000021954.4 pep chromosome:Rnor_6.0:19:52465087:52499433:-1 gene:ENSRNOG00000016257.7 transcript:ENSRNOT00000021954.7 gene_biotype:protein_coding transcript_biotype:protein_coding gene_symbol:Cotl1 description:coactosin-like F-actin binding protei	1	10	10	10	74.6	15.932	32852000	1518900000	0.0139306	0.0216288	-5.5309
ENSRNOP00000010386	glyoxalase domain containing 4	Glod4	ENSRNOP00000010386.6	ENSRNOP00000010386.6 pep chromosome:Rnor_6.0:10:64379921:64398294:-1 gene:ENSRNOG00000007788.7 transcript:ENSRNOT00000010386.7 gene_biotype:protein_coding transcript_biotype:protein_coding gene_symbol:Glod4 description:glyoxalase domain containing 4 [Sourc	1	10	10	10	35.2	33.267	1500200	69356000	0.036123	0.0216304	-5.53079
ENSRNOP00000001228	phosphoserine phosphatase	Psph	ENSRNOP00000001228.4	ENSRNOP00000001228.4 pep chromosome:Rnor_6.0:12:30514112:30526553:1 gene:ENSRNOG00000000925.7 transcript:ENSRNOT00000001228.7 gene_biotype:protein_coding transcript_biotype:protein_coding gene_symbol:Psph description:phosphoserine phosphatase [Source:RGD S	1	7	7	7	39.1	24.967	3387800	151960000	0.0532586	0.022294	-5.4872
ENSRNOP00000068405	stathmin 1	Stmn1	ENSRNOP00000068405.1;ENSRNOP00000068006.1;ENSRNOP00000022574.5;ENSRNOP00000069450.1;ENSRNOP00000072524.1;ENSRNOP00000073294.1	ENSRNOP00000068405.1 pep chromosome:Rnor_6.0:5:152680407:152685974:1 gene:ENSRNOG00000016810.7 transcript:ENSRNOT00000076864.2 gene_biotype:protein_coding transcript_biotype:protein_coding gene_symbol:Stmn1 description:stathmin 1 [Source:RGD Symbol;Acc:299	6	3	3	3	22.2	14.637	4171200	177380000	0.0564353	0.0235156	-5.41024
ENSRNOP00000012608	FKBP prolyl isomerase 1A	Fkbp1a	ENSRNOP00000012608.3	ENSRNOP00000012608.3 pep chromosome:Rnor_6.0:3:147042944:147062724:1 gene:ENSRNOG00000008822.5 transcript:ENSRNOT00000012608.4 gene_biotype:protein_coding transcript_biotype:protein_coding gene_symbol:Fkbp1a description:FKBP prolyl isomerase 1A [Source:RGD	1	7	7	7	71.3	11.922	67620000	2859900000	0.0163661	0.0236442	-5.40237
ENSRNOP00000018402	latexin	Lxn	ENSRNOP00000018402.2	ENSRNOP00000018402.2 pep chromosome:Rnor_6.0:2:164628566:164634434:-1 gene:ENSRNOG00000013572.5 transcript:ENSRNOT00000018402.5 gene_biotype:protein_coding transcript_biotype:protein_coding gene_symbol:Lxn description:latexin [Source:RGD Symbol;Acc:68361]	1	2	2	2	12.1	25.58	3640400	152770000	0.0572483	0.0238293	-5.39112
ENSRNOP00000050342	cysteinyl-tRNA synthetase	Cars	ENSRNOP00000050342.2	ENSRNOP00000050342.2 pep chromosome:Rnor_6.0:1:216759366:216801656:-1 gene:ENSRNOG00000020651.7 transcript:ENSRNOT00000050721.3 gene_biotype:protein_coding transcript_biotype:protein_coding gene_symbol:Cars description:cysteinyl-tRNA synthetase [Source:RGD	2	13	9	6	32.5	85.593	1756400	72876000	0.0410737	0.0241012	-5.37475
ENSRNOP00000008509	eukaryotic translation initiation fact	Eif1ax	ENSRNOP00000008509.5	ENSRNOP00000008509.5 pep chromosome:Rnor_6.0:X:37579957:37595486:1 gene:ENSRNOG00000005736.6 transcript:ENSRNOT00000008509.6 gene_biotype:protein_coding transcript_biotype:protein_coding gene_symbol:Eif1ax description:eukaryotic translation initiation fact	1	4	4	2	31.2	16.46	11441000	470950000	0.0464765	0.0242934	-5.36329
ENSRNOP00000022309	glutamic-oxaloacetic transaminase 1 [	Got1	ENSRNOP00000022309.4	ENSRNOP00000022309.4 pep chromosome:Rnor_6.0:1:263246248:263269762:-1 gene:ENSRNOG00000016356.7 transcript:ENSRNOT00000022309.7 gene_biotype:protein_coding transcript_biotype:protein_coding gene_symbol:Got1 description:glutamic-oxaloacetic transaminase 1 [	1	12	12	12	27.3	46.428	1135300	46346000	0.0418653	0.0244962	-5.3513
ENSRNOP00000004385	quinoid dihydropteridine reductase	Qdpr	ENSRNOP00000004385.2	ENSRNOP00000004385.2 pep chromosome:Rnor_6.0:14:70164650:70178284:1 gene:ENSRNOG00000003253.4 transcript:ENSRNOT00000004385.4 gene_biotype:protein_coding transcript_biotype:protein_coding gene_symbol:Qdpr description:quinoid dihydropteridine reductase [Sou	2	6	6	6	70.3	25.552	6793600	271080000	0.0483163	0.0250612	-5.3184
ENSRNOP00000074316	macrophage migration inhibi	LOC103694877	ENSRNOP00000074316.1;ENSRNOP00000008608.3;ENSRNOP00000043849.1;ENSRNOP00000038962.1;ENSRNOP00000053519.1;ENSRNOP00000008621.3;ENSRNOP00000049509.1	ENSRNOP00000074316.1 pep scaffold:Rnor_6.0:AABR07024106.1:11534:12195:1 gene:ENSRNOG00000056076.1 transcript:ENSRNOT00000077564.1 gene_biotype:protein_coding transcript_biotype:protein_coding gene_symbol:LOC103694877 description:macrophage migration inhibi	1	4	4	4	31.6	12.477	2810700	112060000	0.0604845	0.0250821	-5.3172
ENSRNOP00000068672	platelet-activating factor acetylhy	Pafah1b2	ENSRNOP00000068672.1	ENSRNOP00000068672.1 pep chromosome:Rnor_6.0:8:50259248:50277797:-1 gene:ENSRNOG00000057102.1 transcript:ENSRNOT00000082508.1 gene_biotype:protein_coding transcript_biotype:protein_coding gene_symbol:Pafah1b2 description:platelet-activating factor acetylhy	1	3	3	3	21.8	25.581	3064900	119670000	0.0618459	0.0256113	-5.28708
ENSRNOP00000007523	LIM and cysteine-rich domains 1	Lmcd1	ENSRNOP00000007523.4	ENSRNOP00000007523.4 pep chromosome:Rnor_6.0:4:144192989:144252551:1 gene:ENSRNOG00000005690.5 transcript:ENSRNOT00000007523.5 gene_biotype:protein_coding transcript_biotype:protein_coding gene_symbol:Lmcd1 description:LIM and cysteine-rich domains 1 [Sour	1	8	8	8	31.8	41.085	1885800	72544000	0.0448684	0.0259953	-5.26561
ENSRNOP00000027819	peptidylprolyl cis/trans isomerase, NIMA"	Pin1	ENSRNOP00000027819.4	"ENSRNOP00000027819.4 pep chromosome:Rnor_6.0:8:21669236:21680615:1 gene:ENSRNOG00000020474.6 transcript:ENSRNOT00000027818.5 gene_biotype:protein_coding transcript_biotype:protein_coding gene_symbol:Pin1 description:peptidylprolyl cis/trans isomerase, NIMA"	1	5	5	5	41.8	18.332	3372400	128990000	0.0632148	0.0261447	-5.25734
ENSRNOP00000016842	inositol polyphosphate-1-phosphatase	Inpp1	ENSRNOP00000016842.4	ENSRNOP00000016842.4 pep chromosome:Rnor_6.0:9:53546018:53574690:1 gene:ENSRNOG00000012375.5 transcript:ENSRNOT00000016842.5 gene_biotype:protein_coding transcript_biotype:protein_coding gene_symbol:Inpp1 description:inositol polyphosphate-1-phosphatase [S	1	1	1	1	2.3	43.359	191200	7293700	0.000699247	0.0262144	-5.2535
ENSRNOP00000027045	thimet oligopeptidase 1	Thop1	ENSRNOP00000027045.5;ENSRNOP00000075551.1	ENSRNOP00000027045.5 pep chromosome:Rnor_6.0:7:11501146:11513581:-1 gene:ENSRNOG00000019924.6 transcript:ENSRNOT00000027045.6 gene_biotype:protein_coding transcript_biotype:protein_coding gene_symbol:Thop1 description:thimet oligopeptidase 1 [Source:RGD Sy	2	11	11	11	19.1	78.385	636610	23631000	0.0113295	0.0269396	-5.21413
ENSRNOP00000058914	cystathionine gamma-lyase	LOC103691744	ENSRNOP00000058914.1;ENSRNOP00000072582.1;ENSRNOP00000073415.1	ENSRNOP00000058914.1 pep chromosome:Rnor_6.0:2:264266984:264293046:-1 gene:ENSRNOG00000010658.6 transcript:ENSRNOT00000067843.2 gene_biotype:protein_coding transcript_biotype:protein_coding gene_symbol:LOC103691744 description:cystathionine gamma-lyase [So	3	8	8	8	26.6	43.58	1407800	50501000	0.0486319	0.0278767	-5.1648
ENSRNOP00000001500	phosphatidylethanolamine binding prote	Pebp1	ENSRNOP00000001500.3	ENSRNOP00000001500.3 pep chromosome:Rnor_6.0:12:45026886:45031145:1 gene:ENSRNOG00000001136.6 transcript:ENSRNOT00000001500.6 gene_biotype:protein_coding transcript_biotype:protein_coding gene_symbol:Pebp1 description:phosphatidylethanolamine binding prote	1	10	10	10	78.6	20.801	32498000	1134500000	0.0229133	0.0286452	-5.12556
ENSRNOP00000040750	protein phosphatase 1, regulatory "	Ppp1r14b	ENSRNOP00000040750.2	"ENSRNOP00000040750.2 pep chromosome:Rnor_6.0:1:222229835:222231944:1 gene:ENSRNOG00000021151.4 transcript:ENSRNOT00000051749.2 gene_biotype:protein_coding transcript_biotype:protein_coding gene_symbol:Ppp1r14b description:protein phosphatase 1, regulatory "	1	4	4	4	57.1	15.957	5479200	187190000	0.0711668	0.0292708	-5.09439
ENSRNOP00000059561	acetyl-CoA acetyltransferase 2	Acat2	ENSRNOP00000059561.2;ENSRNOP00000069035.1;ENSRNOP00000068312.1;ENSRNOP00000018934.6	ENSRNOP00000059561.2 pep chromosome:Rnor_6.0:1:47972399:47992653:1 gene:ENSRNOG00000019189.7 transcript:ENSRNOT00000033408.5 gene_biotype:protein_coding transcript_biotype:protein_coding gene_symbol:Acat2 description:acetyl-CoA acetyltransferase 2 [Source:	4	3	3	3	12.8	41.232	824440	27512000	0.0136558	0.0299666	-5.0605
ENSRNOP00000039358	high mobility group box 2-like 1	Hmgb2l1	ENSRNOP00000039358.2;ENSRNOP00000017635.4;ENSRNOP00000060587.2;ENSRNOP00000051040.4	ENSRNOP00000039358.2 pep chromosome:Rnor_6.0:11:49708407:49709039:-1 gene:ENSRNOG00000033321.2 transcript:ENSRNOT00000046874.2 gene_biotype:protein_coding transcript_biotype:protein_coding gene_symbol:Hmgb2l1 description:high mobility group box 2-like 1 [S	4	4	3	3	23.8	24.159	4567500	151310000	0.0734723	0.0301864	-5.04996
ENSRNOP00000013884	CCHC-type zinc finger, nucleic acid b"	Cnbp	ENSRNOP00000013884.5;ENSRNOP00000065246.1	"ENSRNOP00000013884.5 pep chromosome:Rnor_6.0:4:119747911:119756765:-1 gene:ENSRNOG00000010239.6 transcript:ENSRNOT00000013884.6 gene_biotype:protein_coding transcript_biotype:protein_coding gene_symbol:Cnbp description:CCHC-type zinc finger, nucleic acid b"	2	10	10	10	59.3	19.463	12143000	400730000	0.0609173	0.0303022	-5.04443
ENSRNOP00000016871	osteoclast stimulating factor 1	Ostf1	ENSRNOP00000016871.6	ENSRNOP00000016871.6 pep chromosome:Rnor_6.0:1:234749568:234796739:1 gene:ENSRNOG00000012156.7 transcript:ENSRNOT00000016871.7 gene_biotype:protein_coding transcript_biotype:protein_coding gene_symbol:Ostf1 description:osteoclast stimulating factor 1 [Sour	1	4	4	4	29.9	23.668	3898500	127640000	0.0743672	0.0305429	-5.03302
ENSRNOP00000003787	prostaglandin E synthase 3	Ptges3	ENSRNOP00000003787.7;ENSRNOP00000068840.1	ENSRNOP00000003787.7 pep chromosome:Rnor_6.0:7:2479311:2497013:1 gene:ENSRNOG00000002642.7 transcript:ENSRNOT00000003787.7 gene_biotype:protein_coding transcript_biotype:protein_coding gene_symbol:Ptges3 description:prostaglandin E synthase 3 [Source:RGD S	2	7	7	7	41.9	18.721	25103000	815430000	0.0259036	0.030785	-5.02163
ENSRNOP00000018173	proteasome 20S subunit alpha 4	Psma4	ENSRNOP00000018173.5	ENSRNOP00000018173.5 pep chromosome:Rnor_6.0:8:59532389:59539917:1 gene:ENSRNOG00000013493.6 transcript:ENSRNOT00000018173.6 gene_biotype:protein_coding transcript_biotype:protein_coding gene_symbol:Psma4 description:proteasome 20S subunit alpha 4 [Source:	1	7	7	7	35.6	29.497	7061400	224290000	0.0637589	0.0314833	-4.98927
ENSRNOP00000015808	myotrophin	Mtpn	ENSRNOP00000015808.5	ENSRNOP00000015808.5 pep chromosome:Rnor_6.0:4:63012011:63039422:-1 gene:ENSRNOG00000011857.7 transcript:ENSRNOT00000015808.7 gene_biotype:protein_coding transcript_biotype:protein_coding gene_symbol:Mtpn description:myotrophin [Source:RGD Symbol;Acc:61980	1	4	4	4	55.9	12.861	13150000	417390000	0.0638117	0.0315053	-4.98826
ENSRNOP00000067174	cofilin 2	Cfl2	ENSRNOP00000067174.1	ENSRNOP00000067174.1 pep chromosome:Rnor_6.0:6:75759140:75763185:-1 gene:ENSRNOG00000045892.1 transcript:ENSRNOT00000072589.1 gene_biotype:protein_coding transcript_biotype:protein_coding gene_symbol:Cfl2 description:cofilin 2 [Source:RGD Symbol;Acc:130698	1	11	8	8	77.7	18.709	9166100	280960000	0.0665016	0.0326242	-4.93791
ENSRNOP00000055358	UDP-N-acetylglucosamine pyrophosphoryl	Uap1	ENSRNOP00000055358.3	ENSRNOP00000055358.3 pep chromosome:Rnor_6.0:13:88463532:88497901:-1 gene:ENSRNOG00000002926.5 transcript:ENSRNOT00000058560.3 gene_biotype:protein_coding transcript_biotype:protein_coding gene_symbol:Uap1 description:UDP-N-acetylglucosamine pyrophosphoryl	1	16	16	16	40.7	58.394	8529000	258990000	0.0672406	0.0329318	-4.92438
ENSRNOP00000002883	family with sequence similarity 11	Fam114a1	ENSRNOP00000002883.5;ENSRNOP00000002917.4	ENSRNOP00000002883.5 pep chromosome:Rnor_6.0:14:44943172:45002719:-1 gene:ENSRNOG00000026504.5 transcript:ENSRNOT00000002883.6 gene_biotype:protein_coding transcript_biotype:protein_coding gene_symbol:Fam114a1 description:family with sequence similarity 11	2	11	11	11	28.9	60.757	3419300	102600000	0.0812963	0.0333265	-4.90719
ENSRNOP00000067695	glia maturation factor, beta	Gmfb	ENSRNOP00000067695.2	"ENSRNOP00000067695.2 pep chromosome:Rnor_6.0:15:23601368:23606634:-1 gene:ENSRNOG00000047250.2 transcript:ENSRNOT00000075602.2 gene_biotype:protein_coding transcript_biotype:protein_coding gene_symbol:Gmfb description:glia maturation factor, beta [Source:R"	1	2	2	2	15	16.453	2910400	86742000	0.0599152	0.0335524	-4.89744
ENSRNOP00000026968	dipeptidylpeptidase 3	Dpp3	ENSRNOP00000026968.5	ENSRNOP00000026968.5 pep chromosome:Rnor_6.0:1:220166127:220188541:-1 gene:ENSRNOG00000031485.4 transcript:ENSRNOT00000026968.6 gene_biotype:protein_coding transcript_biotype:protein_coding gene_symbol:Dpp3 description:dipeptidylpeptidase 3 [Source:RGD Sym	1	18	18	18	35.6	83.038	5290900	155540000	0.0829977	0.0340163	-4.87763
ENSRNOP00000068673	apurinic/apyrimidinic endodeoxyribonuc	Apex1	ENSRNOP00000068673.1;ENSRNOP00000013176.3	ENSRNOP00000068673.1 pep chromosome:Rnor_6.0:15:27850151:27852082:1 gene:ENSRNOG00000009663.5 transcript:ENSRNOT00000087958.1 gene_biotype:protein_coding transcript_biotype:protein_coding gene_symbol:Apex1 description:apurinic/apyrimidinic endodeoxyribonuc	2	7	7	7	35.3	35.538	2783200	81315000	0.0612479	0.0342274	-4.86871
ENSRNOP00000025093	hypothetical protein LOC10035958	LOC100359583	ENSRNOP00000025093.5;ENSRNOP00000059708.1;ENSRNOP00000054961.1	ENSRNOP00000025093.5 pep chromosome:Rnor_6.0:9:93545396:93549436:1 gene:ENSRNOG00000018584.6 transcript:ENSRNOT00000025093.6 gene_biotype:protein_coding transcript_biotype:protein_coding gene_symbol:LOC100359583 description:hypothetical protein LOC10035958	3	7	7	7	35.7	12.382	94741000	2733000000	0.0315685	0.0346656	-4.85035
ENSRNOP00000025149	ZPR1 zinc finger	Zpr1	ENSRNOP00000025149.4	ENSRNOP00000025149.4 pep chromosome:Rnor_6.0:8:50563047:50572621:1 gene:ENSRNOG00000018481.5 transcript:ENSRNOT00000025149.5 gene_biotype:protein_coding transcript_biotype:protein_coding gene_symbol:Zpr1 description:ZPR1 zinc finger [Source:RGD Symbol;Acc:	1	5	5	5	13.9	50.854	418830	12047000	0.0111082	0.0347663	-4.84617
ENSRNOP00000005858	kinase D-interacting substrate 220	Kidins220	ENSRNOP00000005858.6;ENSRNOP00000063889.2	ENSRNOP00000005858.6 pep chromosome:Rnor_6.0:6:44230985:44321203:1 gene:ENSRNOG00000023176.7 transcript:ENSRNOT00000005858.6 gene_biotype:protein_coding transcript_biotype:protein_coding gene_symbol:Kidins220 description:kinase D-interacting substrate 220	2	2	2	2	1.1	190.16	359180	10102000	0.0115948	0.0355553	-4.81379
ENSRNOP00000068608	esterase D	Esd	ENSRNOP00000068608.1;ENSRNOP00000013324.5	ENSRNOP00000068608.1 pep chromosome:Rnor_6.0:15:56757315:56776348:1 gene:ENSRNOG00000009512.6 transcript:ENSRNOT00000078013.1 gene_biotype:protein_coding transcript_biotype:protein_coding gene_symbol:Esd description:esterase D [Source:RGD Symbol;Acc:159211	2	4	4	4	22	31.363	3489700	96959000	0.0878346	0.0359915	-4.7962
ENSRNOP00000017234	heparin binding growth factor	Hdgf	ENSRNOP00000017234.5;ENSRNOP00000060536.3	ENSRNOP00000017234.5 pep chromosome:Rnor_6.0:2:187275120:187284281:1 gene:ENSRNOG00000042261.3 transcript:ENSRNOT00000017234.5 gene_biotype:protein_coding transcript_biotype:protein_coding gene_symbol:Hdgf description:heparin binding growth factor [Source:	2	5	5	5	27.4	26.44	2679300	74015000	0.0651278	0.0361994	-4.78789
ENSRNOP00000003106	heterogeneous nuclear ribonucleoprot	Hnrnpdl	ENSRNOP00000003106.5;ENSRNOP00000075589.1	ENSRNOP00000003106.5 pep chromosome:Rnor_6.0:14:11199404:11202669:1 gene:ENSRNOG00000002270.7 transcript:ENSRNOT00000003106.6 gene_biotype:protein_coding transcript_biotype:protein_coding gene_symbol:Hnrnpdl description:heterogeneous nuclear ribonucleoprot	2	6	4	4	18.9	35.294	2181500	58613000	0.067125	0.0372187	-4.74783
ENSRNOP00000017708	programmed cell death 5	Pdcd5	ENSRNOP00000017708.5;ENSRNOP00000066699.1;ENSRNOP00000054709.2	ENSRNOP00000017708.5 pep chromosome:Rnor_6.0:1:91173473:91178801:-1 gene:ENSRNOG00000013250.5 transcript:ENSRNOT00000017708.5 gene_biotype:protein_coding transcript_biotype:protein_coding gene_symbol:Pdcd5 description:programmed cell death 5 [Source:RGD Sy	3	5	5	5	48	14.204	5616700	149560000	0.0916264	0.0375548	-4.73486
ENSRNOP00000044971	dimethylarginine dimethylaminohydrola	Ddah1	ENSRNOP00000044971.3	ENSRNOP00000044971.3 pep chromosome:Rnor_6.0:2:251634431:251766014:1 gene:ENSRNOG00000014613.7 transcript:ENSRNOT00000045016.4 gene_biotype:protein_coding transcript_biotype:protein_coding gene_symbol:Ddah1 description:dimethylarginine dimethylaminohydrola	1	11	11	10	51.2	31.426	19304000	510610000	0.0789126	0.0378058	-4.72525
ENSRNOP00000068286	N(alpha)-acetyltransferase 50, NatE c"	Naa50	ENSRNOP00000068286.1;ENSRNOP00000066920.1;ENSRNOP00000061273.1;ENSRNOP00000071756.1;ENSRNOP00000056418.3	"ENSRNOP00000068286.1 pep chromosome:Rnor_6.0:11:61511969:61530567:-1 gene:ENSRNOG00000039017.5 transcript:ENSRNOT00000076277.1 gene_biotype:protein_coding transcript_biotype:protein_coding gene_symbol:Naa50 description:N(alpha)-acetyltransferase 50, NatE c"	5	8	8	8	48.8	19.301	4639500	118300000	0.0956254	0.0392181	-4.67234
ENSRNOP00000003586	calcyclin binding protein	Cacybp	ENSRNOP00000003586.3	ENSRNOP00000003586.3 pep chromosome:Rnor_6.0:13:77948771:77959089:-1 gene:ENSRNOG00000002572.5 transcript:ENSRNOT00000003586.5 gene_biotype:protein_coding transcript_biotype:protein_coding gene_symbol:Cacybp description:calcyclin binding protein [Source:RG	1	9	9	9	51.5	26.541	7552200	190980000	0.0964058	0.0395445	-4.66038
ENSRNOP00000071968	malic enzyme 1	Me1	ENSRNOP00000071968.1;ENSRNOP00000013244.6	ENSRNOP00000071968.1 pep chromosome:Rnor_6.0:8:94258198:94368834:-1 gene:ENSRNOG00000009715.6 transcript:ENSRNOT00000078977.1 gene_biotype:protein_coding transcript_biotype:protein_coding gene_symbol:Me1 description:malic enzyme 1 [Source:RGD Symbol;Acc:30	2	17	17	17	39.6	63.832	6214200	155170000	0.0976065	0.0400477	-4.64214
ENSRNOP00000006578	proliferation-associated 2G4	Pa2g4	ENSRNOP00000006578.4;ENSRNOP00000069595.1	ENSRNOP00000006578.4 pep chromosome:Rnor_6.0:7:2979588:2987055:-1 gene:ENSRNOG00000004904.5 transcript:ENSRNOT00000006578.5 gene_biotype:protein_coding transcript_biotype:protein_coding gene_symbol:Pa2g4 description:proliferation-associated 2G4 [Source:RGD	2	11	11	11	34	43.656	12609000	312440000	0.0849822	0.0403565	-4.63105
ENSRNOP00000071906	prolyl endopeptidase	Prep	ENSRNOP00000071906.1	ENSRNOP00000071906.1 pep chromosome:Rnor_6.0:20:50172618:50269992:1 gene:ENSRNOG00000051061.2 transcript:ENSRNOT00000091456.1 gene_biotype:protein_coding transcript_biotype:protein_coding gene_symbol:Prep description:prolyl endopeptidase [Source:RGD Symbol	1	12	12	12	23	80.491	1692900	41716000	0.022742	0.0405816	-4.62303
ENSRNOP00000071283	ubiquitin-conjugating enzyme E2N	Ube2n	ENSRNOP00000071283.1;ENSRNOP00000006747.2	ENSRNOP00000071283.1 pep chromosome:Rnor_6.0:7:36610147:36640189:1 gene:ENSRNOG00000058053.1 transcript:ENSRNOT00000089874.1 gene_biotype:protein_coding transcript_biotype:protein_coding gene_symbol:Ube2n description:ubiquitin-conjugating enzyme E2N [Sourc	2	7	7	7	52	17.124	23331000	562380000	0.042144	0.0414862	-4.59123
ENSRNOP00000070585		AABR07002683.1	ENSRNOP00000070585.1	ENSRNOP00000070585.1 pep chromosome:Rnor_6.0:1:80982358:80984217:1 gene:ENSRNOG00000054609.1 transcript:ENSRNOT00000078462.1 gene_biotype:protein_coding transcript_biotype:protein_coding gene_symbol:AABR07002683.1	1	1	1	1	5.1	24.454	5292700	125190000	0.102887	0.0422773	-4.56397
ENSRNOP00000075523	nascent polypeptide associated complex sub	Naca	ENSRNOP00000075523.1;ENSRNOP00000003550.5;ENSRNOP00000066181.1	ENSRNOP00000075523.1 pep chromosome:Rnor_6.0:7:2458833:2470674:1 gene:ENSRNOG00000002632.8 transcript:ENSRNOT00000085092.1 gene_biotype:protein_coding transcript_biotype:protein_coding gene_symbol:Naca description:nascent polypeptide associated complex sub	3	4	4	4	25.6	23.384	58040000	1365100000	0.0437993	0.042517	-4.55582
ENSRNOP00000072552	glutathione peroxidase 4	Gpx4	ENSRNOP00000072552.1;ENSRNOP00000076198.1;ENSRNOP00000018691.5;ENSRNOP00000076309.1;ENSRNOP00000075352.1	ENSRNOP00000072552.1 pep chromosome:Rnor_6.0:7:12516357:12519154:-1 gene:ENSRNOG00000013604.7 transcript:ENSRNOT00000077681.1 gene_biotype:protein_coding transcript_biotype:protein_coding gene_symbol:Gpx4 description:glutathione peroxidase 4 [Source:RGD Sy	2	3	3	3	24.9	22.074	1298000	30503000	0.0245598	0.0425532	-4.55459
ENSRNOP00000003248	ubiquitin C-terminal hydrolase L1	Uchl1	ENSRNOP00000003248.3	ENSRNOP00000003248.3 pep chromosome:Rnor_6.0:14:43133218:43143973:-1 gene:ENSRNOG00000002343.7 transcript:ENSRNOT00000003248.5 gene_biotype:protein_coding transcript_biotype:protein_coding gene_symbol:Uchl1 description:ubiquitin C-terminal hydrolase L1 [So	1	6	6	6	37.2	24.838	12808000	299110000	0.0908127	0.0428204	-4.54556
ENSRNOP00000060240	chloride intracellular channel 1	Clic1	ENSRNOP00000060240.2	ENSRNOP00000060240.2 pep chromosome:Rnor_6.0:20:5040337:5049166:1 gene:ENSRNOG00000029682.5 transcript:ENSRNOT00000068435.3 gene_biotype:protein_coding transcript_biotype:protein_coding gene_symbol:Clic1 description:chloride intracellular channel 1 [Source	1	10	10	10	46.1	26.98	21765000	507990000	0.0908716	0.0428453	-4.54472
ENSRNOP00000029819	ubiquitin C-terminal hydrolase L3	Uchl3	ENSRNOP00000029819.4;ENSRNOP00000012842.4	ENSRNOP00000029819.4 pep chromosome:Rnor_6.0:3:171092946:171134655:-1 gene:ENSRNOG00000046120.2 transcript:ENSRNOT00000028960.5 gene_biotype:protein_coding transcript_biotype:protein_coding gene_symbol:Uchl3 description:ubiquitin C-terminal hydrolase L3 [S	2	6	6	6	37.8	26.109	2963900	69112000	0.0781179	0.0428855	-4.54337
ENSRNOP00000021862	transketolase	Tkt	ENSRNOP00000021862.3	ENSRNOP00000021862.3 pep chromosome:Rnor_6.0:16:6609668:6634595:1 gene:ENSRNOG00000016064.6 transcript:ENSRNOT00000021862.6 gene_biotype:protein_coding transcript_biotype:protein_coding gene_symbol:Tkt description:transketolase [Source:RGD Symbol;Acc:62103	1	22	22	22	49.8	71.158	21133000	487880000	0.0919814	0.043316	-4.52896
ENSRNOP00000003542	phosphomannomutase 2	Pmm2	ENSRNOP00000003542.4	ENSRNOP00000003542.4 pep chromosome:Rnor_6.0:10:7056266:7077443:-1 gene:ENSRNOG00000002615.5 transcript:ENSRNOT00000003542.5 gene_biotype:protein_coding transcript_biotype:protein_coding gene_symbol:Pmm2 description:phosphomannomutase 2 [Source:RGD Symbol;	1	7	7	7	32.2	27.708	4726100	106680000	0.107625	0.0443016	-4.4965
ENSRNOP00000006407	CRK proto-oncogene, adaptor protein	Crk	ENSRNOP00000006407.2	"ENSRNOP00000006407.2 pep chromosome:Rnor_6.0:10:63829807:63852780:1 gene:ENSRNOG00000025792.4 transcript:ENSRNOT00000006407.4 gene_biotype:protein_coding transcript_biotype:protein_coding gene_symbol:Crk description:CRK proto-oncogene, adaptor protein [Sou"	1	7	7	7	31.2	33.844	4369200	97259000	0.10907	0.0449233	-4.47639
ENSRNOP00000012789	O-sialoglycoprotein endopeptidase	Osgep	ENSRNOP00000012789.4	ENSRNOP00000012789.4 pep chromosome:Rnor_6.0:15:27842422:27849974:-1 gene:ENSRNOG00000009333.7 transcript:ENSRNOT00000012790.7 gene_biotype:protein_coding transcript_biotype:protein_coding gene_symbol:Osgep description:O-sialoglycoprotein endopeptidase [So	1	2	2	2	9	36.356	315330	7014000	0.00368196	0.0449572	-4.4753
ENSRNOP00000024601	glutathione S-transferase pi 1	Gstp1	ENSRNOP00000024601.4;ENSRNOP00000059097.1;ENSRNOP00000073133.1	ENSRNOP00000024601.4 pep chromosome:Rnor_6.0:1:219291679:219294147:-1 gene:ENSRNOG00000018237.4 transcript:ENSRNOT00000024601.4 gene_biotype:protein_coding transcript_biotype:protein_coding gene_symbol:Gstp1 description:glutathione S-transferase pi 1 [Sour	3	10	10	9	62.4	23.439	37600000	835480000	0.0478451	0.0450041	-4.4738
ENSRNOP00000013914	apoptosis inhibitor 5	Api5	ENSRNOP00000013914.4	ENSRNOP00000013914.4 pep chromosome:Rnor_6.0:3:83310884:83335960:-1 gene:ENSRNOG00000009689.4 transcript:ENSRNOT00000013914.4 gene_biotype:protein_coding transcript_biotype:protein_coding gene_symbol:Api5 description:apoptosis inhibitor 5 [Source:RGD Symbo	1	7	7	7	17.1	56.784	2210200	49056000	0.0822733	0.0450546	-4.47218
ENSRNOP00000067623	diazepam binding inhibitor, acyl-CoA bi"	Dbi	ENSRNOP00000067623.2;ENSRNOP00000066874.1	"ENSRNOP00000067623.2 pep chromosome:Rnor_6.0:13:36147668:36156076:-1 gene:ENSRNOG00000046889.3 transcript:ENSRNOT00000074685.2 gene_biotype:protein_coding transcript_biotype:protein_coding gene_symbol:Dbi description:diazepam binding inhibitor, acyl-CoA bi"	2	2	2	2	39.1	10.027	64487000	1413400000	0.0488667	0.0456254	-4.45402
ENSRNOP00000016981	tyrosine 3-monooxygenase/tryptophan 5	Ywhab	ENSRNOP00000016981.4	ENSRNOP00000016981.4 pep chromosome:Rnor_6.0:3:160391106:160399931:1 gene:ENSRNOG00000010945.6 transcript:ENSRNOT00000016981.6 gene_biotype:protein_coding transcript_biotype:protein_coding gene_symbol:Ywhab description:tyrosine 3-monooxygenase/tryptophan 5	1	11	7	7	53.3	28.054	28957000	634020000	0.0489435	0.0456721	-4.45254
ENSRNOP00000017379	N(alpha)-acetyltransferase 15, NatA a"	Naa15	ENSRNOP00000017379.6;ENSRNOP00000067183.2	"ENSRNOP00000017379.6 pep chromosome:Rnor_6.0:2:140471690:140534259:1 gene:ENSRNOG00000012385.6 transcript:ENSRNOT00000017379.6 gene_biotype:protein_coding transcript_biotype:protein_coding gene_symbol:Naa15 description:N(alpha)-acetyltransferase 15, NatA a"	2	14	14	14	19.2	101.01	1926100	41810000	0.0278825	0.0460679	-4.44009
ENSRNOP00000024012	WD repeat domain 1	Wdr1	ENSRNOP00000024012.5	ENSRNOP00000024012.5 pep chromosome:Rnor_6.0:14:76989919:77023726:1 gene:ENSRNOG00000028498.5 transcript:ENSRNOT00000024012.6 gene_biotype:protein_coding transcript_biotype:protein_coding gene_symbol:Wdr1 description:WD repeat domain 1 [Source:RGD Symbol;A	1	27	27	27	63.5	66.181	45683000	987020000	0.0499534	0.0462838	-4.43335
ENSRNOP00000074305	kinesin family member 1B	Kif1b	ENSRNOP00000074305.1	ENSRNOP00000074305.1 pep chromosome:Rnor_6.0:5:165938576:165999203:-1 gene:ENSRNOG00000057626.1 transcript:ENSRNOT00000077784.1 gene_biotype:protein_coding transcript_biotype:protein_coding gene_symbol:Kif1b description:kinesin family member 1B [Source:RGD	1	14	14	14	16.6	120.34	15335000	331310000	0.0989538	0.046286	-4.43328
ENSRNOP00000066062	thymosin beta 4, X-linked	Tmsb4x	ENSRNOP00000066062.1	"ENSRNOP00000066062.1 pep chromosome:Rnor_6.0:X:28593405:28595395:1 gene:ENSRNOG00000047931.2 transcript:ENSRNOT00000071708.2 gene_biotype:protein_coding transcript_biotype:protein_coding gene_symbol:Tmsb4x description:thymosin beta 4, X-linked [Source:RGD "	1	3	2	2	47.7	5.0526	415380000	8917000000	0.0504487	0.0465829	-4.42405
ENSRNOP00000012306	tissue specific transplantation anti	Tsta3	ENSRNOP00000012306.4;ENSRNOP00000071672.1	ENSRNOP00000012306.4 pep chromosome:Rnor_6.0:7:116958392:116963295:-1 gene:ENSRNOG00000009020.7 transcript:ENSRNOT00000012306.7 gene_biotype:protein_coding transcript_biotype:protein_coding gene_symbol:Tsta3 description:tissue specific transplantation anti	2	5	5	5	19	35.796	1786800	37604000	0.0292798	0.0475162	-4.39544
ENSRNOP00000074147	receptor for activated C kinase 1	Rack1	ENSRNOP00000074147.1;ENSRNOP00000068758.1;ENSRNOP00000071017.1;ENSRNOP00000070491.1	ENSRNOP00000074147.1 pep chromosome:Rnor_6.0:10:34149717:34155198:1 gene:ENSRNOG00000052620.1 transcript:ENSRNOT00000084232.1 gene_biotype:protein_coding transcript_biotype:protein_coding gene_symbol:Rack1 description:receptor for activated C kinase 1 [Sou	4	18	18	18	70	35.076	63413000	1334500000	0.052003	0.0475182	-4.39538
ENSRNOP00000024464	chloride intracellular channel 4	Clic4	ENSRNOP00000024464.1;ENSRNOP00000033206.4;ENSRNOP00000068644.1	ENSRNOP00000024464.1 pep chromosome:Rnor_6.0:5:153568745:153625869:-1 gene:ENSRNOG00000018109.4 transcript:ENSRNOT00000024464.4 gene_biotype:protein_coding transcript_biotype:protein_coding gene_symbol:Clic4 description:chloride intracellular channel 4 [So	3	14	14	14	65.2	28.669	36201000	735430000	0.0548596	0.0492243	-4.34449
ENSRNOP00000074592	pumilio RNA-binding family member 2	Pum2	ENSRNOP00000074592.1;ENSRNOP00000008359.5;ENSRNOP00000015831.6	ENSRNOP00000074592.1 pep chromosome:Rnor_6.0:6:33786197:33863059:1 gene:ENSRNOG00000006180.7 transcript:ENSRNOT00000082598.1 gene_biotype:protein_coding transcript_biotype:protein_coding gene_symbol:Pum2 description:pumilio RNA-binding family member 2 [Sou	3	4	4	4	4.6	106.15	4083000	82402000	0.0907872	0.0495498	-4.33498
ENSRNOP00000016851	glutathione S-transferase omega 1	Gsto1	ENSRNOP00000016851.3;ENSRNOP00000067943.1;ENSRNOP00000068891.1;ENSRNOP00000068075.1;ENSRNOP00000060669.2;ENSRNOP00000017186.3	ENSRNOP00000016851.3 pep chromosome:Rnor_6.0:1:267607437:267617387:1 gene:ENSRNOG00000028746.6 transcript:ENSRNOT00000016851.5 gene_biotype:protein_coding transcript_biotype:protein_coding gene_symbol:Gsto1 description:glutathione S-transferase omega 1 [So	6	6	6	6	31.1	27.683	3873700	77056000	0.0921412	0.0502712	-4.31412
ENSRNOP00000074648	ABRA C-terminal like	Abracl	ENSRNOP00000074648.1	ENSRNOP00000074648.1 pep chromosome:Rnor_6.0:1:13165572:13175876:-1 gene:ENSRNOG00000051450.1 transcript:ENSRNOT00000084870.1 gene_biotype:protein_coding transcript_biotype:protein_coding gene_symbol:Abracl description:ABRA C-terminal like [Source:RGD Symb	1	3	3	3	46.9	9.0303	60717000	1196100000	0.0574572	0.0507625	-4.30009
ENSRNOP00000069993	parathymosin	Ptms	ENSRNOP00000069993.1	ENSRNOP00000069993.1 pep chromosome:Rnor_6.0:4:157435373:157439507:-1 gene:ENSRNOG00000060098.1 transcript:ENSRNOT00000081802.1 gene_biotype:protein_coding transcript_biotype:protein_coding gene_symbol:Ptms description:parathymosin [Source:RGD Symbol;Acc:6	1	3	3	3	22.5	11.559	46664000	917890000	0.0575859	0.0508383	-4.29794
ENSRNOP00000018562	capping actin protein, gelsolin like	Capg	ENSRNOP00000018562.3	"ENSRNOP00000018562.3 pep chromosome:Rnor_6.0:4:100407658:100419446:1 gene:ENSRNOG00000013668.4 transcript:ENSRNOT00000018562.4 gene_biotype:protein_coding transcript_biotype:protein_coding gene_symbol:Capg description:capping actin protein, gelsolin like ["	1	12	12	12	59.3	38.798	41591000	818030000	0.0575936	0.0508429	-4.29781
ENSRNOP00000021734	SH3 domain binding glutamate-rich	Sh3bgrl3	ENSRNOP00000021734.4	ENSRNOP00000021734.4 pep chromosome:Rnor_6.0:5:152357270:152358643:-1 gene:ENSRNOG00000015967.5 transcript:ENSRNOT00000021734.5 gene_biotype:protein_coding transcript_biotype:protein_coding gene_symbol:Sh3bgrl3 description:SH3 domain binding glutamate-rich	1	5	5	5	47.3	10.477	49673000	965940000	0.0585813	0.0514245	-4.2814
ENSRNOP00000006531	FKBP prolyl isomerase 3	Fkbp3	ENSRNOP00000006531.4	ENSRNOP00000006531.4 pep chromosome:Rnor_6.0:6:86810809:86822094:-1 gene:ENSRNOG00000004629.6 transcript:ENSRNOT00000006531.6 gene_biotype:protein_coding transcript_biotype:protein_coding gene_symbol:Fkbp3 description:FKBP prolyl isomerase 3 [Source:RGD Sy	1	7	7	7	43.8	25.178	24400000	473720000	0.111072	0.0515072	-4.27908
ENSRNOP00000016709	adenosine kinase	Adk	ENSRNOP00000016709.4;ENSRNOP00000073983.1	ENSRNOP00000016709.4 pep chromosome:Rnor_6.0:15:3033536:3435888:-1 gene:ENSRNOG00000012325.5 transcript:ENSRNOT00000016709.4 gene_biotype:protein_coding transcript_biotype:protein_coding gene_symbol:Adk description:adenosine kinase [Source:RGD Symbol;Acc:2	2	6	6	6	18.3	40.132	2193200	42281000	0.0335707	0.051872	-4.2689
ENSRNOP00000002484	eukaryotic translation initiation fa	Eif4a2	ENSRNOP00000002484.5;ENSRNOP00000074545.1	ENSRNOP00000002484.5 pep chromosome:Rnor_6.0:11:81373048:81379640:-1 gene:ENSRNOG00000001815.6 transcript:ENSRNOT00000002484.6 gene_biotype:protein_coding transcript_biotype:protein_coding gene_symbol:Eif4a2 description:eukaryotic translation initiation fa	2	16	5	5	43.7	46.402	1350600	25947000	0.0337509	0.0520523	-4.2639
ENSRNOP00000070934	glutathione S-transferase mu 3	Gstm3	ENSRNOP00000070934.1;ENSRNOP00000065389.1	ENSRNOP00000070934.1 pep scaffold:Rnor_6.0:KL568438.1:52897:55984:1 gene:ENSRNOG00000058357.1 transcript:ENSRNOT00000090430.1 gene_biotype:protein_coding transcript_biotype:protein_coding gene_symbol:Gstm3 description:glutathione S-transferase mu 3 [Source	2	6	5	5	28.4	26.629	1306200	25059000	0.0338237	0.052125	-4.26188
ENSRNOP00000022170	nuclear autoantigenic sperm protein [	Nasp	ENSRNOP00000022170.4	ENSRNOP00000022170.4 pep chromosome:Rnor_6.0:5:135446962:135472116:-1 gene:ENSRNOG00000016454.6 transcript:ENSRNOT00000022170.5 gene_biotype:protein_coding transcript_biotype:protein_coding gene_symbol:Nasp description:nuclear autoantigenic sperm protein [	1	8	8	8	12.9	84.199	1628500	31165000	0.033953	0.0522541	-4.25831
ENSRNOP00000006765	uridine phosphorylase 1	Upp1	ENSRNOP00000006765.4	ENSRNOP00000006765.4 pep chromosome:Rnor_6.0:14:89314176:89334276:1 gene:ENSRNOG00000004972.7 transcript:ENSRNOT00000006765.7 gene_biotype:protein_coding transcript_biotype:protein_coding gene_symbol:Upp1 description:uridine phosphorylase 1 [Source:RGD Sym	1	5	5	5	22.4	34.114	2827100	53061000	0.097751	0.0532802	-4.23026
ENSRNOP00000000674	inorganic pyrophosphatase 1	Ppa1	ENSRNOP00000000674.5;ENSRNOP00000069053.1	ENSRNOP00000000674.5 pep chromosome:Rnor_6.0:20:31265519:31292448:1 gene:ENSRNOG00000000557.5 transcript:ENSRNOT00000000674.6 gene_biotype:protein_coding transcript_biotype:protein_coding gene_symbol:Ppa1 description:inorganic pyrophosphatase 1 [Source:RGD	2	7	7	7	32.5	32.771	6430500	118760000	0.129946	0.054147	-4.20697
ENSRNOP00000052365	ubiquitin-conjugating enzyme E2Z	Ube2z	ENSRNOP00000052365.2	ENSRNOP00000052365.2 pep chromosome:Rnor_6.0:10:83869704:83888823:-1 gene:ENSRNOG00000006868.4 transcript:ENSRNOT00000055500.2 gene_biotype:protein_coding transcript_biotype:protein_coding gene_symbol:Ube2z description:ubiquitin-conjugating enzyme E2Z [Sou	1	6	6	6	16.9	38.352	3254500	59953000	0.0996093	0.0542842	-4.20332
ENSRNOP00000073191	enolase 1	Eno1	ENSRNOP00000073191.1;ENSRNOP00000064663.1;ENSRNOP00000024106.5;ENSRNOP00000073218.1;ENSRNOP00000002064.4	ENSRNOP00000073191.1 pep chromosome:Rnor_6.0:5:167288223:167299609:1 gene:ENSRNOG00000017895.7 transcript:ENSRNOT00000081579.1 gene_biotype:protein_coding transcript_biotype:protein_coding gene_symbol:Eno1 description:enolase 1 [Source:RGD Symbol;Acc:2553]	5	19	19	16	59.4	47.127	326950000	5815800000	0.0668163	0.0562175	-4.15284
ENSRNOP00000027360	major vault protein	Mvp	ENSRNOP00000027360.5	ENSRNOP00000027360.5 pep chromosome:Rnor_6.0:1:198420806:198450047:-1 gene:ENSRNOG00000020182.5 transcript:ENSRNOT00000027360.5 gene_biotype:protein_coding transcript_biotype:protein_coding gene_symbol:Mvp description:major vault protein [Source:RGD Symbol	1	28	28	28	42.3	96.823	13872000	246750000	0.121845	0.0562188	-4.1528
ENSRNOP00000067864	tubulin folding cofactor A	Tbca	ENSRNOP00000067864.2;ENSRNOP00000021543.5	ENSRNOP00000067864.2 pep chromosome:Rnor_6.0:2:24449485:24505334:1 gene:ENSRNOG00000048342.2 transcript:ENSRNOT00000073688.2 gene_biotype:protein_coding transcript_biotype:protein_coding gene_symbol:Tbca description:tubulin folding cofactor A [Source:RGD S	2	6	6	6	49.1	12.744	26277000	459880000	0.123929	0.0571388	-4.12938
ENSRNOP00000005125	bleomycin hydrolase	Blmh	ENSRNOP00000005125.3;ENSRNOP00000068293.1	ENSRNOP00000005125.3 pep chromosome:Rnor_6.0:10:63197364:63240332:-1 gene:ENSRNOG00000003563.6 transcript:ENSRNOT00000005125.6 gene_biotype:protein_coding transcript_biotype:protein_coding gene_symbol:Blmh description:bleomycin hydrolase [Source:RGD Symbol	2	13	13	13	37.1	52.451	6157300	106380000	0.138108	0.0578802	-4.11079
ENSRNOP00000024952	GDP dissociation inhibitor 2	Gdi2	ENSRNOP00000024952.4	ENSRNOP00000024952.4 pep chromosome:Rnor_6.0:17:70299183:70325855:-1 gene:ENSRNOG00000018091.6 transcript:ENSRNOT00000024952.6 gene_biotype:protein_coding transcript_biotype:protein_coding gene_symbol:Gdi2 description:GDP dissociation inhibitor 2 [Source:R	1	28	28	23	73.7	50.537	62052000	1065000000	0.0703794	0.0582648	-4.10123
ENSRNOP00000052313	thymosin, beta 10	Tmsb10	ENSRNOP00000052313.2;ENSRNOP00000051221.3;ENSRNOP00000022846.5	"ENSRNOP00000052313.2 pep chromosome:Rnor_6.0:7:122433099:122433233:1 gene:ENSRNOG00000036921.2 transcript:ENSRNOT00000055447.2 gene_biotype:protein_coding transcript_biotype:protein_coding gene_symbol:Tmsb10 description:thymosin, beta 10 [Source:RGD Symbol"	3	3	1	1	50	5.0256	40067000	684110000	0.0709093	0.0585681	-4.09374
ENSRNOP00000020785	ubiquitin specific peptidase 5	Usp5	ENSRNOP00000020785.4	ENSRNOP00000020785.4 pep chromosome:Rnor_6.0:4:157332740:157347803:-1 gene:ENSRNOG00000015409.5 transcript:ENSRNOT00000020785.5 gene_biotype:protein_coding transcript_biotype:protein_coding gene_symbol:Usp5 description:ubiquitin specific peptidase 5 [Sourc	1	13	13	13	21	95.778	5154500	87761000	0.107763	0.0587334	-4.08968
ENSRNOP00000067465	spermidine synthase	Srm	ENSRNOP00000067465.1;ENSRNOP00000014934.2	ENSRNOP00000067465.1 pep chromosome:Rnor_6.0:3:14588870:14591974:1 gene:ENSRNOG00000046379.2 transcript:ENSRNOT00000071712.2 gene_biotype:protein_coding transcript_biotype:protein_coding gene_symbol:Srm description:spermidine synthase [Source:RGD Symbol;Ac	2	7	7	7	31.8	33.997	9380800	159700000	0.139966	0.0587401	-4.08951
ENSRNOP00000001383	tumor protein, translationally-controll"	Tpt1	ENSRNOP00000001383.4	"ENSRNOP00000001383.4 pep chromosome:Rnor_6.0:15:57891680:57894504:1 gene:ENSRNOG00000001049.7 transcript:ENSRNOT00000001383.7 gene_biotype:protein_coding transcript_biotype:protein_coding gene_symbol:Tpt1 description:tumor protein, translationally-controll"	1	5	5	5	38.4	19.462	120770000	2053500000	0.0713355	0.0588118	-4.08775
ENSRNOP00000017086	SGT1 homolog, MIS12 kinetochore comple"	Sugt1	ENSRNOP00000017086.4;ENSRNOP00000039862.3	"ENSRNOP00000017086.4 pep chromosome:Rnor_6.0:15:61873056:61914072:1 gene:ENSRNOG00000012594.7 transcript:ENSRNOT00000017086.7 gene_biotype:protein_coding transcript_biotype:protein_coding gene_symbol:Sugt1 description:SGT1 homolog, MIS12 kinetochore comple"	2	10	10	10	40.5	38.09	3240300	54960000	0.10817	0.0589574	-4.08418
ENSRNOP00000071373	CDV3 homolog	Cdv3	ENSRNOP00000071373.1;ENSRNOP00000040675.2;ENSRNOP00000046845.1	ENSRNOP00000071373.1 pep chromosome:Rnor_6.0:8:111839091:111850075:-1 gene:ENSRNOG00000010186.7 transcript:ENSRNOT00000082097.1 gene_biotype:protein_coding transcript_biotype:protein_coding gene_symbol:Cdv3 description:CDV3 homolog [Source:RGD Symbol;Acc:1	3	7	7	7	37.4	29.647	8036700	135410000	0.14128	0.0593509	-4.07459
ENSRNOP00000039050	glutathione S-transferase mu 1	Gstm1	ENSRNOP00000039050.2	ENSRNOP00000039050.2 pep chromosome:Rnor_6.0:2:210803869:210809306:-1 gene:ENSRNOG00000029726.4 transcript:ENSRNOT00000047139.3 gene_biotype:protein_coding transcript_biotype:protein_coding gene_symbol:Gstm1 description:glutathione S-transferase mu 1 [Sour	1	5	4	3	25.9	25.666	1310200	21978000	0.0414765	0.0596142	-4.0682
ENSRNOP00000018763	phosphoserine aminotransferase 1	Psat1	ENSRNOP00000018763.4;ENSRNOP00000074840.1;ENSRNOP00000075340.1	ENSRNOP00000018763.4 pep chromosome:Rnor_6.0:1:233124139:233145924:-1 gene:ENSRNOG00000013971.7 transcript:ENSRNOT00000018763.6 gene_biotype:protein_coding transcript_biotype:protein_coding gene_symbol:Psat1 description:phosphoserine aminotransferase 1 [So	3	15	15	15	48.1	40.49	20949000	350730000	0.129766	0.0597297	-4.06541
ENSRNOP00000003658	NME/NM23 nucleoside diphosphate kinase	Nme1	ENSRNOP00000003658.1	ENSRNOP00000003658.1 pep chromosome:Rnor_6.0:10:81657153:81666523:-1 gene:ENSRNOG00000002693.2 transcript:ENSRNOT00000003658.2 gene_biotype:protein_coding transcript_biotype:protein_coding gene_symbol:Nme1 description:NME/NM23 nucleoside diphosphate kinase	1	11	5	5	79.6	17.193	19067000	308440000	0.134434	0.0618175	-4.01584
ENSRNOP00000027842	flap structure-specific endonuclease	Fen1	ENSRNOP00000027842.2	ENSRNOP00000027842.2 pep chromosome:Rnor_6.0:1:226251518:226255886:-1 gene:ENSRNOG00000020531.3 transcript:ENSRNOT00000027842.3 gene_biotype:protein_coding transcript_biotype:protein_coding gene_symbol:Fen1 description:flap structure-specific endonuclease	1	4	3	3	10.3	42.608	1002400	16201000	0.0313139	0.0618727	-4.01455
ENSRNOP00000004351	SLC9A3 regulator 1	Slc9a3r1	ENSRNOP00000004351.1	ENSRNOP00000004351.1 pep chromosome:Rnor_6.0:10:103713045:103730145:1 gene:ENSRNOG00000003232.4 transcript:ENSRNOT00000004351.4 gene_biotype:protein_coding transcript_biotype:protein_coding gene_symbol:Slc9a3r1 description:SLC9A3 regulator 1 [Source:RGD Sy	1	13	13	13	35.7	38.83	5274700	84626000	0.114257	0.0623295	-4.00394
ENSRNOP00000024827	6-phosphogluconolactonase	Pgls	ENSRNOP00000024827.4	ENSRNOP00000024827.4 pep chromosome:Rnor_6.0:16:20020444:20025930:1 gene:ENSRNOG00000018326.5 transcript:ENSRNOT00000024827.5 gene_biotype:protein_coding transcript_biotype:protein_coding gene_symbol:Pgls description:6-phosphogluconolactonase [Source:RGD S	1	7	7	7	37.5	30.821	8790300	140480000	0.148148	0.0625733	-3.99831
ENSRNOP00000026754	HDGF like 3	Hdgfl3	ENSRNOP00000026754.6	ENSRNOP00000026754.6 pep chromosome:Rnor_6.0:1:143702853:143751789:-1 gene:ENSRNOG00000019740.7 transcript:ENSRNOT00000026754.7 gene_biotype:protein_coding transcript_biotype:protein_coding gene_symbol:Hdgfl3 description:HDGF like 3 [Source:RGD Symbol;Acc:	1	3	3	2	20.3	22.446	1543700	24492000	0.0450572	0.0630287	-3.98785
ENSRNOP00000007367	RNA binding motif protein 3	Rbm3	ENSRNOP00000007367.4;ENSRNOP00000069156.1	ENSRNOP00000007367.4 pep chromosome:Rnor_6.0:X:15098904:15102340:1 gene:ENSRNOG00000005387.6 transcript:ENSRNOT00000007367.6 gene_biotype:protein_coding transcript_biotype:protein_coding gene_symbol:Rbm3 description:RNA binding motif protein 3 [Source:RGD	2	5	5	5	49.4	16.983	78127000	1231200000	0.0795136	0.063456	-3.9781
ENSRNOP00000075562	pelota mRNA surveillance and ribosome r	Pelo	ENSRNOP00000075562.1	ENSRNOP00000075562.1 pep chromosome:Rnor_6.0:2:47266738:47268625:-1 gene:ENSRNOG00000061128.1 transcript:ENSRNOT00000091499.1 gene_biotype:protein_coding transcript_biotype:protein_coding gene_symbol:Pelo description:pelota mRNA surveillance and ribosome r	1	3	3	3	8.8	43.407	1080200	16921000	0.0329977	0.0638378	-3.96944
ENSRNOP00000012879	aldo-keto reductase family 1 member B	Akr1b1	ENSRNOP00000012879.2	ENSRNOP00000012879.2 pep chromosome:Rnor_6.0:4:61706864:61720956:-1 gene:ENSRNOG00000009513.3 transcript:ENSRNOT00000012879.3 gene_biotype:protein_coding transcript_biotype:protein_coding gene_symbol:Akr1b1 description:aldo-keto reductase family 1 member B	1	17	17	16	66.8	35.797	67119000	1044600000	0.0809275	0.0642533	-3.96009
ENSRNOP00000075734	nudix hydrolase 5	Nudt5	ENSRNOP00000075734.1;ENSRNOP00000023893.6	ENSRNOP00000075734.1 pep chromosome:Rnor_6.0:17:76387562:76401249:-1 gene:ENSRNOG00000017741.6 transcript:ENSRNOT00000082669.1 gene_biotype:protein_coding transcript_biotype:protein_coding gene_symbol:Nudt5 description:nudix hydrolase 5 [Source:RGD Symbol;	2	6	6	6	31.5	24.117	5233100	81329000	0.117859	0.0643448	-3.95803
ENSRNOP00000049063	tryptophanyl-tRNA synthetase 1	Wars1	ENSRNOP00000049063.3;ENSRNOP00000006128.3;ENSRNOP00000073702.1	ENSRNOP00000049063.3 pep chromosome:Rnor_6.0:6:132771028:132802210:-1 gene:ENSRNOG00000004359.7 transcript:ENSRNOT00000050350.5 gene_biotype:protein_coding transcript_biotype:protein_coding gene_symbol:Wars1 description:tryptophanyl-tRNA synthetase 1 [Sour	3	12	12	12	30.9	53.426	10182000	158000000	0.152081	0.064443	-3.95583
ENSRNOP00000002510	minichromosome maintenance complex comp	Mcm4	ENSRNOP00000002510.5	ENSRNOP00000002510.5 pep chromosome:Rnor_6.0:11:89511191:89524892:1 gene:ENSRNOG00000001833.6 transcript:ENSRNOT00000002510.6 gene_biotype:protein_coding transcript_biotype:protein_coding gene_symbol:Mcm4 description:minichromosome maintenance complex comp	1	8	8	8	11.8	96.57	880550	13649000	0.0335822	0.0645139	-3.95425
ENSRNOP00000023430	centrosomal protein 192	Cep192	ENSRNOP00000023430.6;CON__P21752	ENSRNOP00000023430.6 pep chromosome:Rnor_6.0:18:63524452:63616147:1 gene:ENSRNOG00000042879.3 transcript:ENSRNOT00000023430.6 gene_biotype:protein_coding transcript_biotype:protein_coding gene_symbol:Cep192 description:centrosomal protein 192 [Source:RGD S	2	8	8	6	3.1	260.99	7978900	123290000	0.152653	0.0647165	-3.94972
ENSRNOP00000028744	acidic nuclear phosphoprotein 32 fam	Anp32e	ENSRNOP00000028744.4	ENSRNOP00000028744.4 pep chromosome:Rnor_6.0:2:198040536:198057003:1 gene:ENSRNOG00000021168.7 transcript:ENSRNOT00000028744.6 gene_biotype:protein_coding transcript_biotype:protein_coding gene_symbol:Anp32e description:acidic nuclear phosphoprotein 32 fam	1	4	4	4	24.8	29.418	7151600	109180000	0.154294	0.0655028	-3.9323
ENSRNOP00000003435	coiled-coil domain containing 93	Ccdc93	ENSRNOP00000003435.5	ENSRNOP00000003435.5 pep chromosome:Rnor_6.0:13:37400476:37468840:1 gene:ENSRNOG00000002514.7 transcript:ENSRNOT00000003435.7 gene_biotype:protein_coding transcript_biotype:protein_coding gene_symbol:Ccdc93 description:coiled-coil domain containing 93 [Sou	1	3	3	3	4.5	72.635	1076600	16373000	0.0346616	0.0657546	-3.92676
ENSRNOP00000010720	cullin-associated and neddylation-diss	Cand1	ENSRNOP00000010720.3	ENSRNOP00000010720.3 pep chromosome:Rnor_6.0:7:62124362:62162453:-1 gene:ENSRNOG00000007834.5 transcript:ENSRNOT00000010720.3 gene_biotype:protein_coding transcript_biotype:protein_coding gene_symbol:Cand1 description:cullin-associated and neddylation-diss	1	29	29	28	30.2	136.36	9895900	150470000	0.154843	0.0657666	-3.9265
ENSRNOP00000007437		AABR07060778.1	ENSRNOP00000007437.1;ENSRNOP00000000772.5	ENSRNOP00000007437.1 pep chromosome:Rnor_6.0:4:93405802:93406182:-1 gene:ENSRNOG00000005630.2 transcript:ENSRNOT00000007437.2 gene_biotype:protein_coding transcript_biotype:protein_coding gene_symbol:AABR07060778.1;ENSRNOP00000000772.5 pep chromosome:Rnor_	2	4	4	4	52.4	13.776	25577000	385970000	0.144271	0.0662668	-3.91557
ENSRNOP00000015122	creatine kinase B	Ckb	ENSRNOP00000015122.2	ENSRNOP00000015122.2 pep chromosome:Rnor_6.0:6:136142956:136145837:-1 gene:ENSRNOG00000010872.5 transcript:ENSRNOT00000015122.5 gene_biotype:protein_coding transcript_biotype:protein_coding gene_symbol:Ckb description:creatine kinase B [Source:RGD Symbol;A	1	12	12	12	45.7	42.725	16356000	246510000	0.144454	0.0663502	-3.91375
ENSRNOP00000042824	phospholipase C, delta 1	Plcd1	ENSRNOP00000042824.3	"ENSRNOP00000042824.3 pep chromosome:Rnor_6.0:8:127753539:127782070:-1 gene:ENSRNOG00000032238.5 transcript:ENSRNOT00000045493.5 gene_biotype:protein_coding transcript_biotype:protein_coding gene_symbol:Plcd1 description:phospholipase C, delta 1 [Source:RGD"	1	4	4	4	6.5	85.909	778210	11717000	0.0352415	0.0664172	-3.9123
ENSRNOP00000031325	X-prolyl aminopeptidase 1	Xpnpep1	ENSRNOP00000031325.3;ENSRNOP00000069329.1	ENSRNOP00000031325.3 pep chromosome:Rnor_6.0:1:273708217:273758247:-1 gene:ENSRNOG00000012084.5 transcript:ENSRNOT00000033148.3 gene_biotype:protein_coding transcript_biotype:protein_coding gene_symbol:Xpnpep1 description:X-prolyl aminopeptidase 1 [Source:	2	11	11	11	28.6	69.657	5890800	87565000	0.123046	0.0672735	-3.89382
ENSRNOP00000023554	3-hydroxy-3-methylglutaryl-CoA synthas	Hmgcs1	ENSRNOP00000023554.3	ENSRNOP00000023554.3 pep chromosome:Rnor_6.0:2:52431601:52445055:1 gene:ENSRNOG00000016552.6 transcript:ENSRNOT00000023554.6 gene_biotype:protein_coding transcript_biotype:protein_coding gene_symbol:Hmgcs1 description:3-hydroxy-3-methylglutaryl-CoA synthas	1	6	6	6	18.1	57.433	2327900	34528000	0.0497325	0.0674206	-3.89067
ENSRNOP00000066677	nuclear cap binding protein subunit 2	Ncbp2	ENSRNOP00000066677.1;ENSRNOP00000002381.4	ENSRNOP00000066677.1 pep chromosome:Rnor_6.0:11:72921282:72929003:-1 gene:ENSRNOG00000048589.1 transcript:ENSRNOT00000071483.1 gene_biotype:protein_coding transcript_biotype:protein_coding gene_symbol:Ncbp2 description:nuclear cap binding protein subunit 2	2	2	2	2	12.2	18.017	5286100	78276000	0.1235	0.0675316	-3.88829
ENSRNOP00000043407	high mobility group protein B1	LOC108349189	ENSRNOP00000043407.4;ENSRNOP00000073890.1;ENSRNOP00000069851.1;ENSRNOP00000041486.3;ENSRNOP00000059333.2;ENSRNOP00000055435.3;ENSRNOP00000067624.1;ENSRNOP00000065497.1;ENSRNOP00000049627.4;ENSRNOP00000050465.4;ENSRNOP00000044879.4	ENSRNOP00000043407.4 pep chromosome:Rnor_6.0:X:115351114:115351755:1 gene:ENSRNOG00000034130.4 transcript:ENSRNOT00000047553.4 gene_biotype:protein_coding transcript_biotype:protein_coding gene_symbol:LOC108349189 description:high mobility group protein B1	11	8	8	7	28.2	24.677	64811000	958950000	0.086862	0.0675854	-3.88714
ENSRNOP00000074556	tripeptidyl peptidase 2	Tpp2	ENSRNOP00000074556.1;ENSRNOP00000074045.1;ENSRNOP00000015393.3	ENSRNOP00000074556.1 pep chromosome:Rnor_6.0:9:50581247:50743999:1 gene:ENSRNOG00000011194.6 transcript:ENSRNOT00000085267.1 gene_biotype:protein_coding transcript_biotype:protein_coding gene_symbol:Tpp2 description:tripeptidyl peptidase 2 [Source:RGD Symb	3	21	21	21	22.6	138.29	2545400	37592000	0.0500443	0.0677112	-3.88446
ENSRNOP00000028838	inosine triphosphatase	Itpa	ENSRNOP00000028838.5	ENSRNOP00000028838.5 pep chromosome:Rnor_6.0:3:123209608:123221269:1 gene:ENSRNOG00000021233.6 transcript:ENSRNOT00000028838.6 gene_biotype:protein_coding transcript_biotype:protein_coding gene_symbol:Itpa description:inosine triphosphatase [Source:RGD Sym	1	5	5	5	34.3	21.927	7247200	106990000	0.158922	0.0677372	-3.88391
ENSRNOP00000013582	purine nucleoside phosphorylase	Pnp	ENSRNOP00000013582.6	ENSRNOP00000013582.6 pep chromosome:Rnor_6.0:15:27875911:27883350:1 gene:ENSRNOG00000009982.6 transcript:ENSRNOT00000013582.6 gene_biotype:protein_coding transcript_biotype:protein_coding gene_symbol:Pnp description:purine nucleoside phosphorylase [Source:	1	10	10	10	50.9	32.302	20370000	293750000	0.150989	0.0693447	-3.85007
ENSRNOP00000002977	phosphoglucomutase 2	Pgm2	ENSRNOP00000002977.6;ENSRNOP00000070194.1	ENSRNOP00000002977.6 pep chromosome:Rnor_6.0:14:45829448:45863877:-1 gene:ENSRNOG00000002185.6 transcript:ENSRNOT00000002977.5 gene_biotype:protein_coding transcript_biotype:protein_coding gene_symbol:Pgm2 description:phosphoglucomutase 2 [Source:RGD Symbo	2	9	9	9	18.4	69.057	1722400	24833000	0.0518184	0.0693593	-3.84977
ENSRNOP00000070350	glycogenin 1	Gyg1	ENSRNOP00000070350.1;ENSRNOP00000014837.5	ENSRNOP00000070350.1 pep chromosome:Rnor_6.0:2:104917143:104958034:-1 gene:ENSRNOG00000011146.6 transcript:ENSRNOT00000080699.1 gene_biotype:protein_coding transcript_biotype:protein_coding gene_symbol:Gyg1 description:glycogenin 1 [Source:RGD Symbol;Acc:6	2	5	5	5	18.8	40.654	4182800	60208000	0.126904	0.0694725	-3.84741
ENSRNOP00000000650	glyoxalase 1	Glo1	ENSRNOP00000000650.4	ENSRNOP00000000650.4 pep chromosome:Rnor_6.0:20:9273594:9291610:-1 gene:ENSRNOG00000000541.6 transcript:ENSRNOT00000000650.6 gene_biotype:protein_coding transcript_biotype:protein_coding gene_symbol:Glo1 description:glyoxalase 1 [Source:RGD Symbol;Acc:2702	1	7	7	7	52.7	20.819	12644000	181890000	0.162566	0.0695145	-3.84654
ENSRNOP00000013612	thioredoxin reductase 1	Txnrd1	ENSRNOP00000013612.7;ENSRNOP00000069166.1;ENSRNOP00000073776.1;ENSRNOP00000002593.6	ENSRNOP00000013612.7 pep chromosome:Rnor_6.0:7:26946125:26984400:-1 gene:ENSRNOG00000009088.7 transcript:ENSRNOT00000013613.7 gene_biotype:protein_coding transcript_biotype:protein_coding gene_symbol:Txnrd1 description:thioredoxin reductase 1 [Source:RGD S	4	11	11	11	29.3	54.506	11968000	171840000	0.162835	0.0696462	-3.84381
ENSRNOP00000074817	four and a half LIM domains 1	Fhl1	ENSRNOP00000074817.1;ENSRNOP00000074052.1;ENSRNOP00000049677.3;ENSRNOP00000072490.1;ENSRNOP00000001169.5	ENSRNOP00000074817.1 pep chromosome:Rnor_6.0:X:159165169:159172518:1 gene:ENSRNOG00000000875.8 transcript:ENSRNOT00000087274.1 gene_biotype:protein_coding transcript_biotype:protein_coding gene_symbol:Fhl1 description:four and a half LIM domains 1 [Source:	5	9	9	9	43.6	31.904	7710700	109470000	0.164445	0.0704366	-3.82753
ENSRNOP00000028743	stress-induced phosphoprotein 1	Stip1	ENSRNOP00000028743.6	ENSRNOP00000028743.6 pep chromosome:Rnor_6.0:1:222274133:222293148:-1 gene:ENSRNOG00000021164.7 transcript:ENSRNOT00000028743.7 gene_biotype:protein_coding transcript_biotype:protein_coding gene_symbol:Stip1 description:stress-induced phosphoprotein 1 [Sou	1	24	24	24	45.3	62.569	27700000	392020000	0.153838	0.0706597	-3.82297
ENSRNOP00000012260	N-acetylneuraminate synthase	Nans	ENSRNOP00000012260.4	ENSRNOP00000012260.4 pep chromosome:Rnor_6.0:5:62109328:62126494:1 gene:ENSRNOG00000008945.6 transcript:ENSRNOT00000012260.6 gene_biotype:protein_coding transcript_biotype:protein_coding gene_symbol:Nans description:N-acetylneuraminate synthase [Source:RGD	1	6	6	6	25.1	40.051	5379500	75624000	0.1298	0.0711348	-3.8133
ENSRNOP00000065600	activator of Hsp90 ATPase activity 1	Ahsa1	ENSRNOP00000065600.1	ENSRNOP00000065600.1 pep chromosome:Rnor_6.0:6:111296417:111304224:1 gene:ENSRNOG00000048981.1 transcript:ENSRNOT00000075425.1 gene_biotype:protein_coding transcript_biotype:protein_coding gene_symbol:Ahsa1 description:activator of Hsp90 ATPase activity 1	1	11	11	11	41.4	38.104	6164100	86586000	0.129896	0.0711905	-3.81217
ENSRNOP00000011429	malate dehydrogenase 1	Mdh1	ENSRNOP00000011429.5	ENSRNOP00000011429.5 pep chromosome:Rnor_6.0:14:106378942:106393670:-1 gene:ENSRNOG00000008103.7 transcript:ENSRNOT00000011429.7 gene_biotype:protein_coding transcript_biotype:protein_coding gene_symbol:Mdh1 description:malate dehydrogenase 1 [Source:RGD S	1	8	8	8	30.8	36.483	35380000	496330000	0.155184	0.0712832	-3.81029
ENSRNOP00000075146	threonyl-tRNA synthetase 1	Tars1	ENSRNOP00000075146.1;ENSRNOP00000044467.2	ENSRNOP00000075146.1 pep chromosome:Rnor_6.0:2:61394770:61414102:-1 gene:ENSRNOG00000019023.6 transcript:ENSRNOT00000088202.1 gene_biotype:protein_coding transcript_biotype:protein_coding gene_symbol:Tars1 description:threonyl-tRNA synthetase 1 [Source:RGD	2	23	23	21	32.1	83.388	12297000	172160000	0.166454	0.0714277	-3.80737
ENSRNOP00000022241	ribonuclease/angiogenin inhibitor 1 [	Rnh1	ENSRNOP00000022241.2;ENSRNOP00000069910.1;ENSRNOP00000074961.1	ENSRNOP00000022241.2 pep chromosome:Rnor_6.0:1:214151343:214159265:-1 gene:ENSRNOG00000016416.7 transcript:ENSRNOT00000022241.5 gene_biotype:protein_coding transcript_biotype:protein_coding gene_symbol:Rnh1 description:ribonuclease/angiogenin inhibitor 1 [	3	17	17	17	67.3	49.919	32425000	449590000	0.156988	0.0721213	-3.79343
ENSRNOP00000013073	aldo-keto reductase family 1, member B"	Akr1b8	ENSRNOP00000013073.2;ENSRNOP00000068585.1;ENSRNOP00000013133.5;ENSRNOP00000065713.1;ENSRNOP00000013423.2;ENSRNOP00000059125.1;ENSRNOP00000042421.3;ENSRNOP00000037905.4	"ENSRNOP00000013073.2 pep chromosome:Rnor_6.0:4:61772064:61784637:1 gene:ENSRNOG00000009734.4 transcript:ENSRNOT00000013073.4 gene_biotype:protein_coding transcript_biotype:protein_coding gene_symbol:Akr1b8 description:aldo-keto reductase family 1, member B"	8	13	12	12	55.1	36.16	19466000	268640000	0.157719	0.0724613	-3.78665
ENSRNOP00000029515	glucose-6-phosphate isomerase	Gpi	ENSRNOP00000029515.3	ENSRNOP00000029515.3 pep chromosome:Rnor_6.0:1:90063411:90091287:-1 gene:ENSRNOG00000023150.5 transcript:ENSRNOT00000032613.4 gene_biotype:protein_coding transcript_biotype:protein_coding gene_symbol:Gpi description:glucose-6-phosphate isomerase [Source:RG	1	19	19	14	46.2	62.826	38445000	527090000	0.158743	0.0729382	-3.77718
ENSRNOP00000018622	retinol binding protein 1	Rbp1	ENSRNOP00000018622.2	ENSRNOP00000018622.2 pep chromosome:Rnor_6.0:8:106449321:106470842:1 gene:ENSRNOG00000013794.4 transcript:ENSRNOT00000018622.4 gene_biotype:protein_coding transcript_biotype:protein_coding gene_symbol:Rbp1 description:retinol binding protein 1 [Source:RGD	1	8	8	8	65.2	15.834	21382000	291630000	0.159558	0.0733189	-3.76967
ENSRNOP00000073523	phosphoglycerate kinase 1	Pgk1	ENSRNOP00000073523.1;ENSRNOP00000065201.1;ENSRNOP00000018177.4;ENSRNOP00000073614.1	ENSRNOP00000073523.1 pep chromosome:Rnor_6.0:X:77263359:77279367:1 gene:ENSRNOG00000058249.1 transcript:ENSRNOT00000077604.1 gene_biotype:protein_coding transcript_biotype:protein_coding gene_symbol:Pgk1 description:phosphoglycerate kinase 1 [Source:RGD Sy	4	29	29	29	76	44.538	213260000	2884400000	0.0982654	0.0739357	-3.75759
ENSRNOP00000074075	cullin 2	Cul2	ENSRNOP00000074075.1;ENSRNOP00000061765.1	ENSRNOP00000074075.1 pep chromosome:Rnor_6.0:17:56952485:56992694:-1 gene:ENSRNOG00000015292.7 transcript:ENSRNOT00000079607.1 gene_biotype:protein_coding transcript_biotype:protein_coding gene_symbol:Cul2 description:cullin 2 [Source:RGD Symbol;Acc:131064	2	3	3	3	4	86.968	655970	8870400	0.0140461	0.0739504	-3.7573
ENSRNOP00000023072	aldo-keto reductase family 1 member	Akr1a1	ENSRNOP00000023072.3	ENSRNOP00000023072.3 pep chromosome:Rnor_6.0:5:135482068:135498822:-1 gene:ENSRNOG00000016727.5 transcript:ENSRNOT00000023072.5 gene_biotype:protein_coding transcript_biotype:protein_coding gene_symbol:Akr1a1 description:aldo-keto reductase family 1 member	1	15	15	15	56.9	36.505	32933000	441960000	0.162116	0.0745158	-3.74631
ENSRNOP00000005961	adenylosuccinate synthase	Adss	ENSRNOP00000005961.5	ENSRNOP00000005961.5 pep chromosome:Rnor_6.0:13:95913426:95943761:-1 gene:ENSRNOG00000004481.5 transcript:ENSRNOT00000005961.5 gene_biotype:protein_coding transcript_biotype:protein_coding gene_symbol:Adss description:adenylosuccinate synthase [Source:RGD	1	10	10	10	30.5	50.085	11756000	156800000	0.173567	0.0749745	-3.73746
ENSRNOP00000051840	Rho GDP dissociation inhibitor al	Arhgdia	ENSRNOP00000051840.1	ENSRNOP00000051840.1 pep chromosome:Rnor_6.0:10:109754004:109757550:-1 gene:ENSRNOG00000036688.2 transcript:ENSRNOT00000054957.2 gene_biotype:protein_coding transcript_biotype:protein_coding gene_symbol:Arhgdia description:Rho GDP dissociation inhibitor al	1	9	9	9	67.6	23.407	117850000	1566900000	0.100569	0.0752122	-3.73289
ENSRNOP00000027093	ADP ribosylation factor like GTPase 3	Arl3	ENSRNOP00000027093.6	ENSRNOP00000027093.6 pep chromosome:Rnor_6.0:1:266287017:266333105:-1 gene:ENSRNOG00000019973.6 transcript:ENSRNOT00000027093.6 gene_biotype:protein_coding transcript_biotype:protein_coding gene_symbol:Arl3 description:ADP ribosylation factor like GTPase 3	1	4	4	4	28	20.866	3949700	52187000	0.137634	0.0756836	-3.72388
ENSRNOP00000012478	acidic nuclear phosphoprotein 32 famil	Anp32b	ENSRNOP00000012478.4	ENSRNOP00000012478.4 pep chromosome:Rnor_6.0:5:62071346:62094633:1 gene:ENSRNOG00000009266.6 transcript:ENSRNOT00000012478.5 gene_biotype:protein_coding transcript_biotype:protein_coding gene_symbol:Anp32b description:acidic nuclear phosphoprotein 32 famil	1	5	5	5	30.6	30.973	25141000	330660000	0.165342	0.0760328	-3.71723
ENSRNOP00000026398	eukaryotic translation termination fac	Etf1	ENSRNOP00000026398.4	ENSRNOP00000026398.4 pep chromosome:Rnor_6.0:18:27698695:27725694:-1 gene:ENSRNOG00000019450.5 transcript:ENSRNOT00000026398.5 gene_biotype:protein_coding transcript_biotype:protein_coding gene_symbol:Etf1 description:eukaryotic translation termination fac	1	15	15	15	36.4	49.03	21921000	287620000	0.165729	0.0762151	-3.71378
ENSRNOP00000024753	ATP binding cassette subfamily E membe	Abce1	ENSRNOP00000024753.5	ENSRNOP00000024753.5 pep chromosome:Rnor_6.0:19:31867981:31892863:1 gene:ENSRNOG00000018345.6 transcript:ENSRNOT00000024753.6 gene_biotype:protein_coding transcript_biotype:protein_coding gene_symbol:Abce1 description:ATP binding cassette subfamily E membe	1	10	10	10	21.5	67.3	6764800	87950000	0.17741	0.0769164	-3.70056
ENSRNOP00000069671	tyrosine 3-monooxygenase/tryptophan 5-	Ywhag	ENSRNOP00000069671.1;ENSRNOP00000001954.2	ENSRNOP00000069671.1 pep chromosome:Rnor_6.0:12:23789675:23817865:1 gene:ENSRNOG00000001436.5 transcript:ENSRNOT00000084730.1 gene_biotype:protein_coding transcript_biotype:protein_coding gene_symbol:Ywhag description:tyrosine 3-monooxygenase/tryptophan 5-	2	12	9	8	58.7	28.302	79185000	1026400000	0.104069	0.0771483	-3.69622
ENSRNOP00000041459	eukaryotic translation initiation facto	Eif1	ENSRNOP00000041459.2;ENSRNOP00000025615.4;ENSRNOP00000039554.2;ENSRNOP00000049852.4;ENSRNOP00000071418.1	ENSRNOP00000041459.2 pep chromosome:Rnor_6.0:10:88227360:88229765:1 gene:ENSRNOG00000033765.4 transcript:ENSRNOT00000041033.4 gene_biotype:protein_coding transcript_biotype:protein_coding gene_symbol:Eif1 description:eukaryotic translation initiation facto	5	4	4	4	38.9	12.746	25986000	335240000	0.168477	0.0775146	-3.68939
ENSRNOP00000045257	SH3 domain binding glutamate-rich pro	Sh3bgrl	ENSRNOP00000045257.3	ENSRNOP00000045257.3 pep chromosome:Rnor_6.0:X:80213332:80309936:1 gene:ENSRNOG00000002280.6 transcript:ENSRNOT00000042827.5 gene_biotype:protein_coding transcript_biotype:protein_coding gene_symbol:Sh3bgrl description:SH3 domain binding glutamate-rich pro	1	5	5	5	67.5	12.8	20378000	262100000	0.168971	0.077749	-3.68503
ENSRNOP00000075451	fascin actin-bundling protein 1	Fscn1	ENSRNOP00000075451.1	ENSRNOP00000075451.1 pep chromosome:Rnor_6.0:12:13656554:13668515:-1 gene:ENSRNOG00000056585.1 transcript:ENSRNOT00000086847.1 gene_biotype:protein_coding transcript_biotype:protein_coding gene_symbol:Fscn1 description:fascin actin-bundling protein 1 [Sour	1	20	20	20	48.6	53.881	92482000	1185900000	0.105582	0.0779847	-3.68067
ENSRNOP00000064809	fatty acid binding protein 5	Fabp5	ENSRNOP00000064809.1	ENSRNOP00000064809.1 pep chromosome:Rnor_6.0:2:93981656:93985378:-1 gene:ENSRNOG00000049075.2 transcript:ENSRNOT00000075493.2 gene_biotype:protein_coding transcript_biotype:protein_coding gene_symbol:Fabp5 description:fatty acid binding protein 5 [Source:R	1	9	9	9	69.6	15.059	196660000	2514600000	0.105985	0.0782073	-3.67655
ENSRNOP00000046032	DAZ associated protein 1	Dazap1	ENSRNOP00000046032.4	ENSRNOP00000046032.4 pep chromosome:Rnor_6.0:7:12290402:12311149:-1 gene:ENSRNOG00000031387.4 transcript:ENSRNOT00000046886.4 gene_biotype:protein_coding transcript_biotype:protein_coding gene_symbol:Dazap1 description:DAZ associated protein 1 [Source:RGD	1	3	3	3	13.1	43.086	5875900	74610000	0.142851	0.0787549	-3.66649
ENSRNOP00000017468	lactate dehydrogenase A	Ldha	ENSRNOP00000017468.1;ENSRNOP00000069268.1;ENSRNOP00000017851.3	ENSRNOP00000017468.1 pep chromosome:Rnor_6.0:1:102900286:102909707:1 gene:ENSRNOG00000013009.2 transcript:ENSRNOT00000017468.2 gene_biotype:protein_coding transcript_biotype:protein_coding gene_symbol:Ldha description:lactate dehydrogenase A [Source:RGD Sy	3	19	19	17	66	36.45	498410000	6315100000	0.107283	0.0789235	-3.6634
ENSRNOP00000025887	proteasome activator subunit 1	Psme1	ENSRNOP00000025887.3;ENSRNOP00000069572.1	ENSRNOP00000025887.3 pep chromosome:Rnor_6.0:15:34256071:34258947:1 gene:ENSRNOG00000019041.6 transcript:ENSRNOT00000025887.5 gene_biotype:protein_coding transcript_biotype:protein_coding gene_symbol:Psme1 description:proteasome activator subunit 1 [Source	2	9	9	9	45	28.635	27464000	347550000	0.171649	0.0790217	-3.66161
ENSRNOP00000008337	aconitase 1	Aco1	ENSRNOP00000008337.2	ENSRNOP00000008337.2 pep chromosome:Rnor_6.0:5:56425024:56481218:1 gene:ENSRNOG00000005849.7 transcript:ENSRNOT00000008337.4 gene_biotype:protein_coding transcript_biotype:protein_coding gene_symbol:Aco1 description:aconitase 1 [Source:RGD Symbol;Acc:2019]	1	7	7	7	8.8	98.191	761300	9546300	0.0473658	0.0797482	-3.6484
ENSRNOP00000017882	phosducin-like 3	Pdcl3	ENSRNOP00000017882.4	ENSRNOP00000017882.4 pep chromosome:Rnor_6.0:9:45672157:45680799:1 gene:ENSRNOG00000013286.6 transcript:ENSRNOT00000017882.6 gene_biotype:protein_coding transcript_biotype:protein_coding gene_symbol:Pdcl3 description:phosducin-like 3 [Source:RGD Symbol;Acc	1	7	7	7	32.9	27.699	5936100	74431000	0.144534	0.0797531	-3.64832
ENSRNOP00000025925	ST13, Hsp70 interacting protein	St13	ENSRNOP00000025925.2	"ENSRNOP00000025925.2 pep chromosome:Rnor_6.0:7:122585771:122635731:-1 gene:ENSRNOG00000019070.4 transcript:ENSRNOT00000025925.3 gene_biotype:protein_coding transcript_biotype:protein_coding gene_symbol:St13 description:ST13, Hsp70 interacting protein [Sour"	1	9	9	9	21.7	41.279	22195000	277800000	0.17348	0.0798956	-3.64574
ENSRNOP00000025939	glutathione S-transferase, mu 7	Gstm7	ENSRNOP00000025939.1;ENSRNOP00000073172.1;ENSRNOP00000025689.2;ENSRNOP00000073859.1;ENSRNOP00000070866.1;ENSRNOP00000044869.5;ENSRNOP00000044720.5;ENSRNOP00000025994.4;ENSRNOP00000025800.2	"ENSRNOP00000025939.1 pep chromosome:Rnor_6.0:2:210778388:210782746:-1 gene:ENSRNOG00000018937.4 transcript:ENSRNOT00000025939.4 gene_biotype:protein_coding transcript_biotype:protein_coding gene_symbol:Gstm7 description:glutathione S-transferase, mu 7 [Sou"	9	11	11	8	53.7	25.702	14814000	185260000	0.18337	0.0799633	-3.64452
ENSRNOP00000058918	farnesyl diphosphate synthase	Fdps	ENSRNOP00000058918.2;ENSRNOP00000070394.1;ENSRNOP00000031191.4	ENSRNOP00000058918.2 pep chromosome:Rnor_6.0:2:188403595:188413219:-1 gene:ENSRNOG00000043377.4 transcript:ENSRNOT00000065065.2 gene_biotype:protein_coding transcript_biotype:protein_coding gene_symbol:Fdps description:farnesyl diphosphate synthase [Source	3	8	8	8	28.3	40.803	11004000	135190000	0.186144	0.0813966	-3.61889
ENSRNOP00000073196		AABR07014804.1	ENSRNOP00000073196.1;ENSRNOP00000011272.5	ENSRNOP00000073196.1 pep chromosome:Rnor_6.0:14:32257805:32258281:1 gene:ENSRNOG00000024829.4 transcript:ENSRNOT00000039626.4 gene_biotype:protein_coding transcript_biotype:protein_coding gene_symbol:AABR07014804.1;ENSRNOP00000011272.5 pep chromosome:Rnor_	2	1	1	1	13.9	17.18	4320200	52739000	0.148161	0.0819166	-3.6097
ENSRNOP00000063786	UDP-glucose pyrophosphorylase 2	Ugp2	ENSRNOP00000063786.2;ENSRNOP00000073284.1	ENSRNOP00000063786.2 pep chromosome:Rnor_6.0:14:106208176:106248539:-1 gene:ENSRNOG00000008079.7 transcript:ENSRNOT00000067668.3 gene_biotype:protein_coding transcript_biotype:protein_coding gene_symbol:Ugp2 description:UDP-glucose pyrophosphorylase 2 [Sou	2	13	13	13	30.3	57.023	17368000	211610000	0.178025	0.0820755	-3.6069
ENSRNOP00000018061	Mov10 RISC complex RNA helicase	Mov10	ENSRNOP00000018061.4	ENSRNOP00000018061.4 pep chromosome:Rnor_6.0:2:207278161:207300854:-1 gene:ENSRNOG00000012946.6 transcript:ENSRNOT00000018061.6 gene_biotype:protein_coding transcript_biotype:protein_coding gene_symbol:Mov10 description:Mov10 RISC complex RNA helicase [Sou	1	4	4	4	3.7	113.76	2236400	27172000	0.0660207	0.0823053	-3.60287
ENSRNOP00000013785	phosphoglucomutase 1	Pgm1	ENSRNOP00000013785.4	ENSRNOP00000013785.4 pep chromosome:Rnor_6.0:5:118743632:118803055:1 gene:ENSRNOG00000009889.6 transcript:ENSRNOT00000013785.6 gene_biotype:protein_coding transcript_biotype:protein_coding gene_symbol:Pgm1 description:phosphoglucomutase 1 [Source:RGD Symbo	1	19	19	19	50.9	61.389	12860000	153670000	0.190537	0.0836858	-3.57887
ENSRNOP00000015331	pyruvate kinase M1/2	Pkm	ENSRNOP00000015331.6;ENSRNOP00000058886.2;ENSRNOP00000027700.3	ENSRNOP00000015331.6 pep chromosome:Rnor_6.0:8:64481172:64502722:1 gene:ENSRNOG00000011329.7 transcript:ENSRNOT00000015332.7 gene_biotype:protein_coding transcript_biotype:protein_coding gene_symbol:Pkm description:pyruvate kinase M1/2 [Source:RGD Symbol;A	3	38	38	6	73.6	57.817	509160000	6065700000	0.116386	0.0839408	-3.57448
ENSRNOP00000062399	protein phosphatase 6, regulatory s"	Ppp6r3	ENSRNOP00000062399.2;ENSRNOP00000020886.7	"ENSRNOP00000062399.2 pep chromosome:Rnor_6.0:1:218695738:218810118:-1 gene:ENSRNOG00000015540.8 transcript:ENSRNOT00000065950.4 gene_biotype:protein_coding transcript_biotype:protein_coding gene_symbol:Ppp6r3 description:protein phosphatase 6, regulatory s"	2	6	6	6	6.9	97.513	584090	6955600	0.0191997	0.0839741	-3.57391
ENSRNOP00000028887	proliferating cell nuclear antigen	Pcna	ENSRNOP00000028887.4	ENSRNOP00000028887.4 pep chromosome:Rnor_6.0:3:124880698:124884570:-1 gene:ENSRNOG00000021264.6 transcript:ENSRNOT00000028887.6 gene_biotype:protein_coding transcript_biotype:protein_coding gene_symbol:Pcna description:proliferating cell nuclear antigen [S	1	10	10	10	60.5	28.748	13951000	166070000	0.191149	0.0840067	-3.57335
ENSRNOP00000022864	basic transcription factor 3	Btf3	ENSRNOP00000022864.4;ENSRNOP00000064698.1;ENSRNOP00000073374.1	ENSRNOP00000022864.4 pep chromosome:Rnor_6.0:2:28417579:28423762:-1 gene:ENSRNOG00000016912.6 transcript:ENSRNOT00000022864.5 gene_biotype:protein_coding transcript_biotype:protein_coding gene_symbol:Btf3 description:basic transcription factor 3 [Source:RG	3	4	4	4	39.5	17.699	31436000	372780000	0.182685	0.0843286	-3.56783
ENSRNOP00000007583	serine and arginine rich splicing fac	Srsf5	ENSRNOP00000007583.6	ENSRNOP00000007583.6 pep chromosome:Rnor_6.0:6:104611026:104615302:1 gene:ENSRNOG00000005513.7 transcript:ENSRNOT00000007583.7 gene_biotype:protein_coding transcript_biotype:protein_coding gene_symbol:Srsf5 description:serine and arginine rich splicing fac	1	4	4	4	15.2	30.891	10159000	120040000	0.192336	0.0846301	-3.56268
ENSRNOP00000034118	histidyl-tRNA synthetase 1	Hars1	ENSRNOP00000034118.5	ENSRNOP00000034118.5 pep chromosome:Rnor_6.0:18:29611547:29629087:-1 gene:ENSRNOG00000028105.5 transcript:ENSRNOT00000039291.5 gene_biotype:protein_coding transcript_biotype:protein_coding gene_symbol:Hars1 description:histidyl-tRNA synthetase 1 [Source:RG	1	14	14	13	30.9	57.36	8695900	102240000	0.19314	0.0850538	-3.55548
ENSRNOP00000008877	COP9 signalosome subunit 5	Cops5	ENSRNOP00000008877.5	ENSRNOP00000008877.5 pep chromosome:Rnor_6.0:5:8876044:8894339:1 gene:ENSRNOG00000006499.6 transcript:ENSRNOT00000008877.6 gene_biotype:protein_coding transcript_biotype:protein_coding gene_symbol:Cops5 description:COP9 signalosome subunit 5 [Source:RGD Sy	1	8	8	8	21.6	43.647	3910500	45868000	0.153703	0.0852555	-3.55206
ENSRNOP00000025657	glutathione synthetase	Gss	ENSRNOP00000025657.2	ENSRNOP00000025657.2 pep chromosome:Rnor_6.0:3:151076254:151106557:-1 gene:ENSRNOG00000018964.2 transcript:ENSRNOT00000025657.2 gene_biotype:protein_coding transcript_biotype:protein_coding gene_symbol:Gss description:glutathione synthetase [Source:RGD Sym	1	10	10	10	28.1	52.344	6124600	71278000	0.154807	0.0859255	-3.54077
ENSRNOP00000025510	thioredoxin-like 1	Txnl1	ENSRNOP00000025510.2;ENSRNOP00000074049.1	ENSRNOP00000025510.2 pep chromosome:Rnor_6.0:18:59059375:59086251:-1 gene:ENSRNOG00000018818.6 transcript:ENSRNOT00000025510.4 gene_biotype:protein_coding transcript_biotype:protein_coding gene_symbol:Txnl1 description:thioredoxin-like 1 [Source:RGD Symbol	2	11	11	11	57.8	32.249	22344000	259880000	0.186074	0.0859781	-3.53989
ENSRNOP00000074303		AABR07051450.1	ENSRNOP00000074303.1;ENSRNOP00000067175.2	ENSRNOP00000074303.1 pep chromosome:Rnor_6.0:3:11653529:11657768:1 gene:ENSRNOG00000049056.2 transcript:ENSRNOT00000091048.1 gene_biotype:protein_coding transcript_biotype:protein_coding gene_symbol:AABR07051450.1;ENSRNOP00000067175.2 pep chromosome:Rnor_6	2	4	4	4	27.6	21.574	7915600	92007000	0.194993	0.0860326	-3.53897
ENSRNOP00000026507	proteasome 20S subunit beta 6	Psmb6	ENSRNOP00000026507.4;ENSRNOP00000015747.2	ENSRNOP00000026507.4 pep chromosome:Rnor_6.0:10:57131386:57133637:1 gene:ENSRNOG00000019551.5 transcript:ENSRNOT00000026507.5 gene_biotype:protein_coding transcript_biotype:protein_coding gene_symbol:Psmb6 description:proteasome 20S subunit beta 6 [Source:	2	5	5	5	21.8	25.289	20767000	241190000	0.186328	0.0861022	-3.53781
ENSRNOP00000024863	transaldolase 1	Taldo1	ENSRNOP00000024863.4	ENSRNOP00000024863.4 pep chromosome:Rnor_6.0:1:214375515:214385885:1 gene:ENSRNOG00000018367.6 transcript:ENSRNOT00000024863.6 gene_biotype:protein_coding transcript_biotype:protein_coding gene_symbol:Taldo1 description:transaldolase 1 [Source:RGD Symbol;A	1	12	12	12	32.9	37.46	27624000	315880000	0.189084	0.0874509	-3.51538
ENSRNOP00000028484	proteasome 20S subunit beta 4	Psmb4	ENSRNOP00000028484.3	ENSRNOP00000028484.3 pep chromosome:Rnor_6.0:2:196043618:196046311:-1 gene:ENSRNOG00000020979.5 transcript:ENSRNOT00000028484.4 gene_biotype:protein_coding transcript_biotype:protein_coding gene_symbol:Psmb4 description:proteasome 20S subunit beta 4 [Sourc	1	7	7	7	44.8	25.76	41187000	468670000	0.189959	0.0878806	-3.50831
ENSRNOP00000074599	similar to sid2057p	RGD1311703	ENSRNOP00000074599.1	ENSRNOP00000074599.1 pep chromosome:Rnor_6.0:1:185558036:185569190:-1 gene:ENSRNOG00000053659.1 transcript:ENSRNOT00000090773.1 gene_biotype:protein_coding transcript_biotype:protein_coding gene_symbol:RGD1311703 description:similar to sid2057p [Source:RGD	1	2	2	2	12.7	19.961	7512500	84949000	0.15892	0.0884354	-3.49923
ENSRNOP00000030885	tyrosine 3-monooxygenase/tryptophan 5-	Ywhaz	ENSRNOP00000030885.4;ENSRNOP00000069366.1	ENSRNOP00000030885.4 pep chromosome:Rnor_6.0:7:75574967:75597276:-1 gene:ENSRNOG00000008195.6 transcript:ENSRNOT00000035628.5 gene_biotype:protein_coding transcript_biotype:protein_coding gene_symbol:Ywhaz description:tyrosine 3-monooxygenase/tryptophan 5-	2	14	12	11	60.4	27.771	319290000	3559800000	0.126841	0.0896932	-3.47886
ENSRNOP00000011208	transgelin 2	Tagln2	ENSRNOP00000011208.4	ENSRNOP00000011208.4 pep chromosome:Rnor_6.0:13:90807199:90814119:-1 gene:ENSRNOG00000008301.7 transcript:ENSRNOT00000011208.7 gene_biotype:protein_coding transcript_biotype:protein_coding gene_symbol:Tagln2 description:transgelin 2 [Source:RGD Symbol;Acc:	1	16	16	14	88.9	22.393	519820000	5783600000	0.127177	0.0898783	-3.47588
ENSRNOP00000020322	isocitrate dehydrogenase (NADP(+)) 1	Idh1	ENSRNOP00000020322.2	ENSRNOP00000020322.2 pep chromosome:Rnor_6.0:9:71882105:71900044:-1 gene:ENSRNOG00000015020.7 transcript:ENSRNOT00000020322.5 gene_biotype:protein_coding transcript_biotype:protein_coding gene_symbol:Idh1 description:isocitrate dehydrogenase (NADP(+)) 1 [S	1	13	11	11	33.1	46.734	8887600	98843000	0.202265	0.0899163	-3.47527
ENSRNOP00000015843	biliverdin reductase A	Blvra	ENSRNOP00000015843.3	ENSRNOP00000015843.3 pep chromosome:Rnor_6.0:3:119561290:119577806:1 gene:ENSRNOG00000011778.6 transcript:ENSRNOT00000015843.6 gene_biotype:protein_coding transcript_biotype:protein_coding gene_symbol:Blvra description:biliverdin reductase A [Source:RGD Sy	1	7	7	7	29.2	33.507	4428300	49247000	0.161336	0.0899202	-3.47521
ENSRNOP00000018711	cyclase associated actin cytoskeleton	Cap1	ENSRNOP00000018711.3	ENSRNOP00000018711.3 pep chromosome:Rnor_6.0:5:140559206:140585408:-1 gene:ENSRNOG00000013492.4 transcript:ENSRNOT00000018711.4 gene_biotype:protein_coding transcript_biotype:protein_coding gene_symbol:Cap1 description:cyclase associated actin cytoskeleton	1	20	20	20	61.8	51.588	106620000	1182400000	0.127712	0.0901725	-3.47117
ENSRNOP00000060639	cullin 4B	Cul4b	ENSRNOP00000060639.1	ENSRNOP00000060639.1 pep chromosome:Rnor_6.0:X:124832628:124870329:-1 gene:ENSRNOG00000002585.6 transcript:ENSRNOT00000065023.2 gene_biotype:protein_coding transcript_biotype:protein_coding gene_symbol:Cul4b description:cullin 4B [Source:RGD Symbol;Acc:156	1	7	7	3	7.5	110.81	932150	10300000	0.05766	0.0905	-3.46594
ENSRNOP00000060800	dynein light chain roadblock-type 1	Dynlrb1	ENSRNOP00000060800.1	ENSRNOP00000060800.1 pep chromosome:Rnor_6.0:3:150761329:150782493:1 gene:ENSRNOG00000025715.5 transcript:ENSRNOT00000067854.2 gene_biotype:protein_coding transcript_biotype:protein_coding gene_symbol:Dynlrb1 description:dynein light chain roadblock-type 1	1	4	4	4	47.9	10.99	15761000	173420000	0.204056	0.0908834	-3.45984
ENSRNOP00000004799	peroxiredoxin 2	Prdx2	ENSRNOP00000004799.2	ENSRNOP00000004799.2 pep chromosome:Rnor_6.0:19:26084903:26090094:1 gene:ENSRNOG00000003520.5 transcript:ENSRNOT00000004799.5 gene_biotype:protein_coding transcript_biotype:protein_coding gene_symbol:Prdx2 description:peroxiredoxin 2 [Source:RGD Symbol;Acc	1	11	11	11	65.7	21.797	87352000	958780000	0.129412	0.0911074	-3.45629
ENSRNOP00000016995	vacuolar protein sorting 36 homolog [	Vps36	ENSRNOP00000016995.5	ENSRNOP00000016995.5 pep chromosome:Rnor_6.0:16:74719553:74743927:-1 gene:ENSRNOG00000012654.7 transcript:ENSRNOT00000016995.7 gene_biotype:protein_coding transcript_biotype:protein_coding gene_symbol:Vps36 description:vacuolar protein sorting 36 homolog [	1	3	3	3	9.8	43.717	736900	8064800	0.0234755	0.0913724	-3.4521
ENSRNOP00000061449	adenine phosphoribosyl transferase	Aprt	ENSRNOP00000061449.1	ENSRNOP00000061449.1 pep chromosome:Rnor_6.0:19:55387288:55389256:-1 gene:ENSRNOG00000014405.7 transcript:ENSRNOT00000064180.3 gene_biotype:protein_coding transcript_biotype:protein_coding gene_symbol:Aprt description:adenine phosphoribosyl transferase [So	1	6	6	6	40.6	19.546	24277000	264890000	0.197578	0.0916494	-3.44773
ENSRNOP00000010956	cullin 5	Cul5	ENSRNOP00000010956.4	ENSRNOP00000010956.4 pep chromosome:Rnor_6.0:8:58202821:58253688:-1 gene:ENSRNOG00000008039.6 transcript:ENSRNOT00000010956.4 gene_biotype:protein_coding transcript_biotype:protein_coding gene_symbol:Cul5 description:cullin 5 [Source:RGD Symbol;Acc:621742]	1	5	5	5	7.7	98.767	549880	5982700	0.0238022	0.0919117	-3.44361
ENSRNOP00000075413	developmentally regulated GTP binding p	Drg2	ENSRNOP00000075413.1	ENSRNOP00000075413.1 pep chromosome:Rnor_6.0:10:46818525:46830739:1 gene:ENSRNOG00000055309.1 transcript:ENSRNOT00000088120.1 gene_biotype:protein_coding transcript_biotype:protein_coding gene_symbol:Drg2 description:developmentally regulated GTP binding p	1	6	6	6	21.2	40.557	2325600	25148000	0.0774177	0.0924765	-3.43477
ENSRNOP00000046691	EMAP like 2	Eml2	ENSRNOP00000046691.4;ENSRNOP00000075212.1	ENSRNOP00000046691.4 pep chromosome:Rnor_6.0:1:80087684:80118784:1 gene:ENSRNOG00000030127.5 transcript:ENSRNOT00000041215.5 gene_biotype:protein_coding transcript_biotype:protein_coding gene_symbol:Eml2 description:EMAP like 2 [Source:RGD Symbol;Acc:62106	2	7	7	7	16.2	69.109	2420100	26102000	0.077689	0.092717	-3.43102
ENSRNOP00000025193	adenylosuccinate lyase	Adsl	ENSRNOP00000025193.5	ENSRNOP00000025193.5 pep chromosome:Rnor_6.0:7:122157201:122192328:1 gene:ENSRNOG00000018655.5 transcript:ENSRNOT00000025193.5 gene_biotype:protein_coding transcript_biotype:protein_coding gene_symbol:Adsl description:adenylosuccinate lyase [Source:RGD Sym	1	7	7	7	22.3	54.852	3652200	39285000	0.0779707	0.0929668	-3.42714
ENSRNOP00000071808	symplekin	Sympk	ENSRNOP00000071808.1;ENSRNOP00000019814.6	ENSRNOP00000071808.1 pep chromosome:Rnor_6.0:1:79931166:79959430:1 gene:ENSRNOG00000014353.7 transcript:ENSRNOT00000084985.1 gene_biotype:protein_coding transcript_biotype:protein_coding gene_symbol:Sympk description:symplekin [Source:RGD Symbol;Acc:130673	2	3	3	3	3	141.91	370950	3984800	0.0245236	0.0930912	-3.42521
ENSRNOP00000015875	Y box binding protein 1	Ybx1	ENSRNOP00000015875.6;ENSRNOP00000048698.3;ENSRNOP00000023003.3	ENSRNOP00000015875.6 pep chromosome:Rnor_6.0:5:138319762:138336475:-1 gene:ENSRNOG00000023786.6 transcript:ENSRNOT00000015875.7 gene_biotype:protein_coding transcript_biotype:protein_coding gene_symbol:Ybx1 description:Y box binding protein 1 [Source:RGD S	3	14	14	10	64.7	36.2	59456000	637560000	0.133317	0.0932555	-3.42267
ENSRNOP00000043843	acylaminoacyl-peptide hydrolase	Apeh	ENSRNOP00000043843.2	ENSRNOP00000043843.2 pep chromosome:Rnor_6.0:8:116862625:116872215:-1 gene:ENSRNOG00000029572.3 transcript:ENSRNOT00000045410.3 gene_biotype:protein_coding transcript_biotype:protein_coding gene_symbol:Apeh description:acylaminoacyl-peptide hydrolase [Sour	1	4	4	4	7.2	81.367	1388100	14816000	0.0607832	0.0936893	-3.41597
ENSRNOP00000027957	proteasome activator subunit 3	Psme3	ENSRNOP00000027957.5;ENSRNOP00000068494.1	ENSRNOP00000027957.5 pep chromosome:Rnor_6.0:10:89236256:89244041:1 gene:ENSRNOG00000051344.2 transcript:ENSRNOT00000027957.7 gene_biotype:protein_coding transcript_biotype:protein_coding gene_symbol:Psme3 description:proteasome activator subunit 3 [Source	2	4	4	2	18.9	29.506	3339700	35385000	0.0795684	0.0943818	-3.40535
ENSRNOP00000015852	aminoacylase 1	Acy1	ENSRNOP00000015852.3	ENSRNOP00000015852.3 pep chromosome:Rnor_6.0:8:115134765:115140080:-1 gene:ENSRNOG00000011189.5 transcript:ENSRNOT00000015851.5 gene_biotype:protein_coding transcript_biotype:protein_coding gene_symbol:Acy1 description:aminoacylase 1 [Source:RGD Symbol;Acc	1	6	6	6	15.9	45.804	2013800	21231000	0.0800997	0.0948519	-3.39818
ENSRNOP00000059624	cofilin 1	Cfl1	ENSRNOP00000059624.1;ENSRNOP00000064984.2;ENSRNOP00000075242.1	ENSRNOP00000059624.1 pep chromosome:Rnor_6.0:1:220869805:220873337:1 gene:ENSRNOG00000020660.7 transcript:ENSRNOT00000015962.6 gene_biotype:protein_coding transcript_biotype:protein_coding gene_symbol:Cfl1 description:cofilin 1 [Source:RGD Symbol;Acc:69285	3	15	15	12	74.7	18.532	644820000	6795200000	0.136294	0.0948935	-3.39755
ENSRNOP00000069410	eukaryotic translation initiation fact	Eif1a	ENSRNOP00000069410.1;ENSRNOP00000046345.3	ENSRNOP00000069410.1 pep chromosome:Rnor_6.0:18:40596166:40596691:1 gene:ENSRNOG00000031421.5 transcript:ENSRNOT00000087984.1 gene_biotype:protein_coding transcript_biotype:protein_coding gene_symbol:Eif1a description:eukaryotic translation initiation fact	2	3	1	1	24.3	16.499	4914400	51497000	0.170194	0.0954308	-3.3894
ENSRNOP00000070331	SET nuclear proto-oncogene	Set	ENSRNOP00000070331.1;ENSRNOP00000039454.3;ENSRNOP00000043911.3;ENSRNOP00000073476.1;ENSRNOP00000038943.3	ENSRNOP00000070331.1 pep chromosome:Rnor_6.0:3:8628033:8636805:1 gene:ENSRNOG00000025892.6 transcript:ENSRNOT00000081787.1 gene_biotype:protein_coding transcript_biotype:protein_coding gene_symbol:Set description:SET nuclear proto-oncogene [Source:RGD Symb	5	6	6	6	33.9	33.405	89618000	938350000	0.137407	0.0955059	-3.38827
ENSRNOP00000005346	prefoldin subunit 2	Pfdn2	ENSRNOP00000005346.3	ENSRNOP00000005346.3 pep chromosome:Rnor_6.0:13:89725869:89743848:1 gene:ENSRNOG00000003983.4 transcript:ENSRNOT00000005346.4 gene_biotype:protein_coding transcript_biotype:protein_coding gene_symbol:Pfdn2 description:prefoldin subunit 2 [Source:RGD Symbol	1	5	5	5	42.9	16.58	12058000	126230000	0.212546	0.095524	-3.38799
ENSRNOP00000020335	prostaglandin reductase 1	Ptgr1	ENSRNOP00000020335.5	ENSRNOP00000020335.5 pep chromosome:Rnor_6.0:5:76110738:76129441:-1 gene:ENSRNOG00000015072.6 transcript:ENSRNOT00000020335.6 gene_biotype:protein_coding transcript_biotype:protein_coding gene_symbol:Ptgr1 description:prostaglandin reductase 1 [Source:RGD	1	9	9	9	41.9	35.718	24372000	254190000	0.206015	0.095881	-3.38261
ENSRNOP00000012963	receptor-interacting serine-threonine	Ripk2	ENSRNOP00000012963.2	ENSRNOP00000012963.2 pep chromosome:Rnor_6.0:5:29838747:29870735:-1 gene:ENSRNOG00000009389.5 transcript:ENSRNOT00000012963.5 gene_biotype:protein_coding transcript_biotype:protein_coding gene_symbol:Ripk2 description:receptor-interacting serine-threonine	1	4	4	4	11.9	60.777	1487000	15475000	0.0631529	0.0960905	-3.37946
ENSRNOP00000075701	tyrosine 3-monooxygenase/tryptophan 5	Ywhah	ENSRNOP00000075701.1;ENSRNOP00000072179.1	ENSRNOP00000075701.1 pep chromosome:Rnor_6.0:14:83053041:83062424:-1 gene:ENSRNOG00000055471.1 transcript:ENSRNOT00000085735.1 gene_biotype:protein_coding transcript_biotype:protein_coding gene_symbol:Ywhah description:tyrosine 3-monooxygenase/tryptophan 5	2	13	11	10	58.9	28.211	37702000	388990000	0.208073	0.0969228	-3.36702
ENSRNOP00000004701	Ro60, Y RNA binding protein	Ro60	ENSRNOP00000004701.4	"ENSRNOP00000004701.4 pep chromosome:Rnor_6.0:13:60546912:60567882:-1 gene:ENSRNOG00000003434.7 transcript:ENSRNOT00000004701.7 gene_biotype:protein_coding transcript_biotype:protein_coding gene_symbol:Ro60 description:Ro60, Y RNA binding protein [Source:RG"	1	3	3	3	8.9	60.042	896780	9244500	0.0640612	0.0970069	-3.36577
ENSRNOP00000024030	transgelin	Tagln	ENSRNOP00000024030.3;ENSRNOP00000069919.1	ENSRNOP00000024030.3 pep chromosome:Rnor_6.0:8:50222896:50228369:-1 gene:ENSRNOG00000017628.6 transcript:ENSRNOT00000024030.6 gene_biotype:protein_coding transcript_biotype:protein_coding gene_symbol:Tagln description:transgelin [Source:RGD Symbol;Acc:3723	2	19	19	18	83.6	22.603	901990000	9248100000	0.141087	0.0975325	-3.35797
ENSRNOP00000010007	four and a half LIM domains 3	Fhl3	ENSRNOP00000010007.4	ENSRNOP00000010007.4 pep chromosome:Rnor_6.0:5:142689026:142696383:1 gene:ENSRNOG00000007541.6 transcript:ENSRNOT00000010007.6 gene_biotype:protein_coding transcript_biotype:protein_coding gene_symbol:Fhl3 description:four and a half LIM domains 3 [Source:	1	5	5	5	19.1	31.767	4834000	49532000	0.173624	0.0975935	-3.35707
ENSRNOP00000009556	heat shock protein HSP 90-alp	LOC103692716	ENSRNOP00000009556.4;ENSRNOP00000075715.1;ENSRNOP00000004806.6	ENSRNOP00000009556.4 pep chromosome:Rnor_6.0:6:135045363:135049728:-1 gene:ENSRNOG00000007219.7 transcript:ENSRNOT00000009556.7 gene_biotype:protein_coding transcript_biotype:protein_coding gene_symbol:LOC103692716 description:heat shock protein HSP 90-alp	3	32	21	21	50.9	84.814	98647000	1008000000	0.141689	0.0978641	-3.35308
ENSRNOP00000073930	peptidylprolyl isomerase A	Ppia	ENSRNOP00000073930.1;ENSRNOP00000071404.1;ENSRNOP00000071920.1;ENSRNOP00000072211.1;ENSRNOP00000067488.2	ENSRNOP00000073930.1 pep chromosome:Rnor_6.0:14:86673775:86677443:1 gene:ENSRNOG00000027864.5 transcript:ENSRNOT00000091873.1 gene_biotype:protein_coding transcript_biotype:protein_coding gene_symbol:Ppia description:peptidylprolyl isomerase A [Source:RGD	5	10	10	10	68.3	17.874	541710000	5534400000	0.141719	0.0978805	-3.35283
ENSRNOP00000065690	phosphoglycerate mutase 1	Pgam1	ENSRNOP00000065690.1;ENSRNOP00000051804.1	ENSRNOP00000065690.1 pep chromosome:Rnor_6.0:1:261158261:261165808:1 gene:ENSRNOG00000050585.2 transcript:ENSRNOT00000071965.2 gene_biotype:protein_coding transcript_biotype:protein_coding gene_symbol:Pgam1 description:phosphoglycerate mutase 1 [Source:RGD	2	16	16	12	77.2	28.832	159770000	1628400000	0.142144	0.0981147	-3.34939
ENSRNOP00000020374	TPD52 like 2	Tpd52l2	ENSRNOP00000020374.5	ENSRNOP00000020374.5 pep chromosome:Rnor_6.0:3:176989672:177008419:1 gene:ENSRNOG00000015122.6 transcript:ENSRNOT00000020373.5 gene_biotype:protein_coding transcript_biotype:protein_coding gene_symbol:Tpd52l2 description:TPD52 like 2 [Source:RGD Symbol;Acc	1	9	9	9	45.5	23.992	18376000	186760000	0.217712	0.0983937	-3.34529
ENSRNOP00000036667	ubiquitin-conjugating enzyme	LOC100912618	ENSRNOP00000036667.4;ENSRNOP00000037442.4;ENSRNOP00000070673.1	ENSRNOP00000036667.4 pep chromosome:Rnor_6.0:3:164343833:164366684:-1 gene:ENSRNOG00000025580.5 transcript:ENSRNOT00000035048.4 gene_biotype:protein_coding transcript_biotype:protein_coding gene_symbol:LOC100912618 description:ubiquitin-conjugating enzyme	3	6	2	2	49.7	16.355	12508000	126090000	0.21915	0.099199	-3.33353
ENSRNOP00000003611	NME/NM23 nucleoside diphosphate kinase	Nme2	ENSRNOP00000003611.3	ENSRNOP00000003611.3 pep chromosome:Rnor_6.0:10:81648216:81653717:-1 gene:ENSRNOG00000002671.3 transcript:ENSRNOT00000003611.3 gene_biotype:protein_coding transcript_biotype:protein_coding gene_symbol:Nme2 description:NME/NM23 nucleoside diphosphate kinase	1	12	12	6	77.6	17.283	389050000	3880800000	0.146019	0.10025	-3.31833
ENSRNOP00000032265	ubiquitin-conjugating enzyme E2K	Ube2k	ENSRNOP00000032265.4	ENSRNOP00000032265.4 pep chromosome:Rnor_6.0:14:44289247:44348691:-1 gene:ENSRNOG00000027088.5 transcript:ENSRNOT00000030485.5 gene_biotype:protein_coding transcript_biotype:protein_coding gene_symbol:Ube2k description:ubiquitin-conjugating enzyme E2K [Sou	1	11	11	11	65	22.406	54193000	539260000	0.146463	0.100495	-3.3148
ENSRNOP00000002885	superoxide dismutase 1	Sod1	ENSRNOP00000002885.4	ENSRNOP00000002885.4 pep chromosome:Rnor_6.0:11:30363280:30368862:1 gene:ENSRNOG00000002115.6 transcript:ENSRNOT00000002885.6 gene_biotype:protein_coding transcript_biotype:protein_coding gene_symbol:Sod1 description:superoxide dismutase 1 [Source:RGD Symb	1	6	6	6	37.7	15.911	59407000	590200000	0.146754	0.100656	-3.3125
ENSRNOP00000030323	peroxiredoxin 6	Prdx6	ENSRNOP00000030323.4	ENSRNOP00000030323.4 pep chromosome:Rnor_6.0:13:79077033:79088127:-1 gene:ENSRNOG00000002896.7 transcript:ENSRNOT00000034583.6 gene_biotype:protein_coding transcript_biotype:protein_coding gene_symbol:Prdx6 description:peroxiredoxin 6 [Source:RGD Symbol;Ac	1	15	15	15	72.8	24.818	124720000	1238900000	0.14678	0.10067	-3.3123
ENSRNOP00000064706	prefoldin subunit 4	Pfdn4	ENSRNOP00000064706.2	ENSRNOP00000064706.2 pep chromosome:Rnor_6.0:3:168124673:168132786:1 gene:ENSRNOG00000050932.2 transcript:ENSRNOT00000070809.2 gene_biotype:protein_coding transcript_biotype:protein_coding gene_symbol:Pfdn4 description:prefoldin subunit 4 [Source:RGD Symbo	1	4	4	4	36	15.783	25742000	255440000	0.215621	0.100775	-3.31079
ENSRNOP00000038448	seryl-tRNA synthetase 1	Sars1	ENSRNOP00000038448.3;ENSRNOP00000071040.1	ENSRNOP00000038448.3 pep chromosome:Rnor_6.0:2:211219750:211235440:-1 gene:ENSRNOG00000020255.6 transcript:ENSRNOT00000033015.4 gene_biotype:protein_coding transcript_biotype:protein_coding gene_symbol:Sars1 description:seryl-tRNA synthetase 1 [Source:RGD	2	14	14	14	32.6	58.587	16288000	161550000	0.222036	0.100823	-3.3101
ENSRNOP00000072183	guanine monophosphate synthase	Gmps	ENSRNOP00000072183.1;ENSRNOP00000068021.1;ENSRNOP00000068164.1	ENSRNOP00000072183.1 pep chromosome:Rnor_6.0:2:154556029:154590643:1 gene:ENSRNOG00000051151.2 transcript:ENSRNOT00000084238.1 gene_biotype:protein_coding transcript_biotype:protein_coding gene_symbol:Gmps description:guanine monophosphate synthase [Source	3	16	16	16	36.9	77.859	5989100	58970000	0.179852	0.101562	-3.29957
ENSRNOP00000016876	proteasome 20S subunit beta 7	Psmb7	ENSRNOP00000016876.4;ENSRNOP00000073989.1;ENSRNOP00000069167.1	ENSRNOP00000016876.4 pep chromosome:Rnor_6.0:3:22890203:22951711:-1 gene:ENSRNOG00000011732.7 transcript:ENSRNOT00000016876.7 gene_biotype:protein_coding transcript_biotype:protein_coding gene_symbol:Psmb7 description:proteasome 20S subunit beta 7 [Source:	3	5	5	5	30.7	29.927	24134000	237600000	0.217174	0.101574	-3.2994
ENSRNOP00000023628	heat shock protein family A (Hsp70) m	Hspa4	ENSRNOP00000023628.3;ENSRNOP00000015474.6	ENSRNOP00000023628.3 pep chromosome:Rnor_6.0:10:38601624:38642397:-1 gene:ENSRNOG00000016596.3 transcript:ENSRNOT00000023628.3 gene_biotype:protein_coding transcript_biotype:protein_coding gene_symbol:Hspa4 description:heat shock protein family A (Hsp70) m	2	37	37	36	59.2	94.025	43937000	432250000	0.217315	0.101647	-3.29836
ENSRNOP00000000528	proteasome 20S subunit beta 8	Psmb8	ENSRNOP00000000528.3	ENSRNOP00000000528.3 pep chromosome:Rnor_6.0:20:3990820:3993769:1 gene:ENSRNOG00000000456.6 transcript:ENSRNOT00000000528.6 gene_biotype:protein_coding transcript_biotype:protein_coding gene_symbol:Psmb8 description:proteasome 20S subunit beta 8 [Source:RG	1	5	5	5	23.6	30.569	6122300	59587000	0.181694	0.102746	-3.28285
ENSRNOP00000069540	aldolase, fructose-bisphosphate A	Aldoa	ENSRNOP00000069540.1;ENSRNOP00000069507.1;ENSRNOP00000068764.1;ENSRNOP00000041393.3	"ENSRNOP00000069540.1 pep chromosome:Rnor_6.0:1:198228387:198233588:-1 gene:ENSRNOG00000052802.1 transcript:ENSRNOT00000088473.1 gene_biotype:protein_coding transcript_biotype:protein_coding gene_symbol:Aldoa description:aldolase, fructose-bisphosphate A [S"	4	22	22	18	71.7	39.351	384780000	3710500000	0.15227	0.1037	-3.26951
ENSRNOP00000021400	carnosine dipeptidase 2	Cndp2	ENSRNOP00000021400.3	ENSRNOP00000021400.3 pep chromosome:Rnor_6.0:18:81521968:81539065:-1 gene:ENSRNOG00000015591.5 transcript:ENSRNOT00000021400.4 gene_biotype:protein_coding transcript_biotype:protein_coding gene_symbol:Cndp2 description:carnosine dipeptidase 2 [Source:RGD S	1	15	15	15	44.8	52.693	26464000	254980000	0.221456	0.103789	-3.26828
ENSRNOP00000021105	5-aminoimidazole-4-carboxamide ribonucle	Atic	ENSRNOP00000021105.3	ENSRNOP00000021105.3 pep chromosome:Rnor_6.0:9:78862013:78882060:1 gene:ENSRNOG00000015511.4 transcript:ENSRNOT00000021105.4 gene_biotype:protein_coding transcript_biotype:protein_coding gene_symbol:Atic description:5-aminoimidazole-4-carboxamide ribonucle	1	19	19	19	47	64.208	24399000	234680000	0.221799	0.103967	-3.2658
ENSRNOP00000009634	xanthine dehydrogenase	Xdh	ENSRNOP00000009634.5	ENSRNOP00000009634.5 pep chromosome:Rnor_6.0:6:25149235:25211494:-1 gene:ENSRNOG00000007081.6 transcript:ENSRNOT00000009634.6 gene_biotype:protein_coding transcript_biotype:protein_coding gene_symbol:Xdh description:xanthine dehydrogenase [Source:RGD Symbo	1	14	14	14	13.8	146.26	2862000	27513000	0.090504	0.104024	-3.26502
ENSRNOP00000032768	similar to guanylate binding prot	LOC685067	ENSRNOP00000032768.5	ENSRNOP00000032768.5 pep chromosome:Rnor_6.0:2:248219428:248239899:1 gene:ENSRNOG00000029191.4 transcript:ENSRNOT00000037181.5 gene_biotype:protein_coding transcript_biotype:protein_coding gene_symbol:LOC685067 description:similar to guanylate binding prot	1	3	3	3	6.1	71.353	1236700	11861000	0.071325	0.104266	-3.26166
ENSRNOP00000008737	FKBP prolyl isomerase 4	Fkbp4	ENSRNOP00000008737.6	ENSRNOP00000008737.6 pep chromosome:Rnor_6.0:4:161748993:161757447:-1 gene:ENSRNOG00000006444.6 transcript:ENSRNOT00000008737.6 gene_biotype:protein_coding transcript_biotype:protein_coding gene_symbol:Fkbp4 description:FKBP prolyl isomerase 4 [Source:RGD	1	14	14	14	31.4	51.45	6650700	63520000	0.184722	0.104702	-3.25563
ENSRNOP00000008730	eukaryotic translation initiation fa	Eif2b2	ENSRNOP00000008730.2	ENSRNOP00000008730.2 pep chromosome:Rnor_6.0:6:109043880:109051253:1 gene:ENSRNOG00000006467.4 transcript:ENSRNOT00000008730.4 gene_biotype:protein_coding transcript_biotype:protein_coding gene_symbol:Eif2b2 description:eukaryotic translation initiation fa	1	3	3	3	12.6	41.99	1958100	18676000	0.07191	0.104846	-3.25366
ENSRNOP00000061977	protein phosphatase 4, regulatory su"	Ppp4r1	ENSRNOP00000061977.2	"ENSRNOP00000061977.2 pep chromosome:Rnor_6.0:9:113534326:113573307:1 gene:ENSRNOG00000013733.6 transcript:ENSRNOT00000066793.3 gene_biotype:protein_coding transcript_biotype:protein_coding gene_symbol:Ppp4r1 description:protein phosphatase 4, regulatory su"	1	3	3	3	4.7	103.78	594340	5663300	0.0322822	0.104946	-3.25228
ENSRNOP00000069474	pyruvate kinase M1/2	Pkm	ENSRNOP00000069474.1	ENSRNOP00000069474.1 pep chromosome:Rnor_6.0:8:64489942:64502429:1 gene:ENSRNOG00000011329.7 transcript:ENSRNOT00000083666.1 gene_biotype:protein_coding transcript_biotype:protein_coding gene_symbol:Pkm description:pyruvate kinase M1/2 [Source:RGD Symbol;A	1	36	4	0	78.3	53.193	102280000	973630000	0.154713	0.10505	-3.25085
ENSRNOP00000033950	ubiquitin-like modifier activating enzyme	Uba1	ENSRNOP00000033950.2;ENSRNOP00000074531.1	ENSRNOP00000033950.2 pep chromosome:Rnor_6.0:X:1723174:1741701:-1 gene:ENSRNOG00000019164.7 transcript:ENSRNOT00000031115.4 gene_biotype:protein_coding transcript_biotype:protein_coding gene_symbol:Uba1 description:ubiquitin-like modifier activating enzyme	2	24	24	24	31.9	117.79	20464000	193250000	0.225497	0.105894	-3.23931
ENSRNOP00000035954	Jupiter microtubule associated homolog	Jpt2	ENSRNOP00000035954.4;ENSRNOP00000071396.1;ENSRNOP00000000745.2	ENSRNOP00000035954.4 pep chromosome:Rnor_6.0:10:14304119:14324170:-1 gene:ENSRNOG00000024661.5 transcript:ENSRNOT00000035513.4 gene_biotype:protein_coding transcript_biotype:protein_coding gene_symbol:Jpt2 description:Jupiter microtubule associated homolog	3	3	3	3	26.3	20.07	3476200	32815000	0.0926776	0.105933	-3.23877
ENSRNOP00000072145	phosphatidylinositol transfer protein	Pitpna	ENSRNOP00000072145.1;ENSRNOP00000005368.6	ENSRNOP00000072145.1 pep chromosome:Rnor_6.0:10:63731959:63769424:1 gene:ENSRNOG00000003846.7 transcript:ENSRNOT00000090554.1 gene_biotype:protein_coding transcript_biotype:protein_coding gene_symbol:Pitpna description:phosphatidylinositol transfer protein	2	6	6	6	29.9	31.907	17324000	163340000	0.231211	0.106061	-3.23703
ENSRNOP00000013933	mitogen activated protein kinase kina	Map2k1	ENSRNOP00000013933.4	ENSRNOP00000013933.4 pep chromosome:Rnor_6.0:8:69134223:69164758:-1 gene:ENSRNOG00000010176.6 transcript:ENSRNOT00000013933.6 gene_biotype:protein_coding transcript_biotype:protein_coding gene_symbol:Map2k1 description:mitogen activated protein kinase kina	1	12	12	5	36.4	40.96	28028000	264070000	0.225964	0.106139	-3.23598
ENSRNOP00000070171	GDP dissociation inhibitor 1	Gdi1	ENSRNOP00000070171.1	ENSRNOP00000070171.1 pep chromosome:Rnor_6.0:X:156400736:156407404:-1 gene:ENSRNOG00000056870.1 transcript:ENSRNOT00000089814.1 gene_biotype:protein_coding transcript_biotype:protein_coding gene_symbol:Gdi1 description:GDP dissociation inhibitor 1 [Source:	1	17	12	12	53.7	50.536	13938000	131280000	0.231399	0.10617	-3.23555
ENSRNOP00000075169	paired related homeobox 1	Prrx1	ENSRNOP00000075169.1;ENSRNOP00000004950.4;ENSRNOP00000070422.1	ENSRNOP00000075169.1 pep chromosome:Rnor_6.0:13:81147352:81214546:-1 gene:ENSRNOG00000003720.6 transcript:ENSRNOT00000082385.1 gene_biotype:protein_coding transcript_biotype:protein_coding gene_symbol:Prrx1 description:paired related homeobox 1 [Source:RGD	3	3	3	3	17.5	24.369	2120200	19960000	0.0733017	0.106222	-3.23484
ENSRNOP00000013854	DExH-box helicase 29	Dhx29	ENSRNOP00000013854.6	ENSRNOP00000013854.6 pep chromosome:Rnor_6.0:2:44787002:44837831:1 gene:ENSRNOG00000010369.8 transcript:ENSRNOT00000013854.8 gene_biotype:protein_coding transcript_biotype:protein_coding gene_symbol:Dhx29 description:DExH-box helicase 29 [Source:RGD Symbol	1	6	6	6	4.8	154.12	385630	3615600	0.0334754	0.106657	-3.22895
ENSRNOP00000071611	proteasome 20S subunit alpha 7	Psma7	ENSRNOP00000071611.1;ENSRNOP00000042447.4	ENSRNOP00000071611.1 pep chromosome:Rnor_6.0:3:175420039:175426395:-1 gene:ENSRNOG00000056853.1 transcript:ENSRNOT00000082686.1 gene_biotype:protein_coding transcript_biotype:protein_coding gene_symbol:Psma7 description:proteasome 20S subunit alpha 7 [Sour	2	9	9	9	51.6	27.855	33653000	315470000	0.22699	0.106676	-3.2287
ENSRNOP00000030415	methionyl aminopeptidase 2	Metap2	ENSRNOP00000030415.5;ENSRNOP00000032680.6	ENSRNOP00000030415.5 pep chromosome:Rnor_6.0:7:34762231:34789479:-1 gene:ENSRNOG00000021881.7 transcript:ENSRNOT00000031571.6 gene_biotype:protein_coding transcript_biotype:protein_coding gene_symbol:Metap2 description:methionyl aminopeptidase 2 [Source:RG	2	5	5	5	14.7	48.907	3811900	35541000	0.0941814	0.107254	-3.2209
ENSRNOP00000021823	leucine zipper and CTNNBIP1 domain con	Lzic	ENSRNOP00000021823.4	ENSRNOP00000021823.4 pep chromosome:Rnor_6.0:5:166430400:166442284:1 gene:ENSRNOG00000016200.5 transcript:ENSRNOT00000021822.5 gene_biotype:protein_coding transcript_biotype:protein_coding gene_symbol:Lzic description:leucine zipper and CTNNBIP1 domain con	1	3	3	3	17.4	21.394	2741700	25359000	0.0951635	0.108115	-3.20936
ENSRNOP00000010621	phospholipase A2, activating protein "	Plaa	ENSRNOP00000010621.3	"ENSRNOP00000010621.3 pep chromosome:Rnor_6.0:5:113548913:113578928:-1 gene:ENSRNOG00000007753.6 transcript:ENSRNOT00000010621.5 gene_biotype:protein_coding transcript_biotype:protein_coding gene_symbol:Plaa description:phospholipase A2, activating protein "	1	17	17	17	24.9	87.083	4621500	42720000	0.190056	0.108181	-3.20848
ENSRNOP00000027351	5-nucleotidase, cytosolic II	Nt5c2	ENSRNOP00000027351.6	"ENSRNOP00000027351.6 pep chromosome:Rnor_6.0:1:266659519:266782910:-1 gene:ENSRNOG00000020179.7 transcript:ENSRNOT00000027351.7 gene_biotype:protein_coding transcript_biotype:protein_coding gene_symbol:Nt5c2 description:5-nucleotidase, cytosolic II [Sourc"	1	7	7	7	15.5	67.76	1244700	11505000	0.0752948	0.108188	-3.20839
ENSRNOP00000015946	proteasome 20S subunit alpha 1	Psma1	ENSRNOP00000015946.4	ENSRNOP00000015946.4 pep chromosome:Rnor_6.0:1:183733567:183744586:-1 gene:ENSRNOG00000011745.4 transcript:ENSRNOT00000015946.4 gene_biotype:protein_coding transcript_biotype:protein_coding gene_symbol:Psma1 description:proteasome 20S subunit alpha 1 [Sour	1	13	13	13	56.7	29.517	45782000	421680000	0.230593	0.10857	-3.2033
ENSRNOP00000070217	ribosomal protein S21	Rps21	ENSRNOP00000070217.1;ENSRNOP00000042935.2;ENSRNOP00000056140.4	ENSRNOP00000070217.1 pep chromosome:Rnor_6.0:3:175629374:175630048:1 gene:ENSRNOG00000060449.1 transcript:ENSRNOT00000084027.1 gene_biotype:protein_coding transcript_biotype:protein_coding gene_symbol:Rps21 description:ribosomal protein S21 [Source:RGD Sym	3	4	4	4	59.3	8.866	140640000	1295300000	0.161084	0.108577	-3.20321
ENSRNOP00000023037	integral membrane protein 2B	Itm2b	ENSRNOP00000023037.3	ENSRNOP00000023037.3 pep chromosome:Rnor_6.0:15:55254706:55277713:-1 gene:ENSRNOG00000016271.5 transcript:ENSRNOT00000023037.5 gene_biotype:protein_coding transcript_biotype:protein_coding gene_symbol:Itm2b description:integral membrane protein 2B [Source:	1	3	3	3	12.8	30.314	14099000	129700000	0.235767	0.108705	-3.20151
ENSRNOP00000043254	eukaryotic translation initiation fact	Eif4h	ENSRNOP00000043254.3;ENSRNOP00000075555.1	ENSRNOP00000043254.3 pep chromosome:Rnor_6.0:12:25093149:25109799:1 gene:ENSRNOG00000001454.7 transcript:ENSRNOT00000050059.4 gene_biotype:protein_coding transcript_biotype:protein_coding gene_symbol:Eif4h description:eukaryotic translation initiation fact	2	7	7	7	40.7	27.324	25580000	234230000	0.231802	0.109209	-3.19484
ENSRNOP00000016288	SPT16 homolog, facilitates chromati"	Supt16h	ENSRNOP00000016288.3	"ENSRNOP00000016288.3 pep chromosome:Rnor_6.0:15:28575480:28611946:-1 gene:ENSRNOG00000011953.5 transcript:ENSRNOT00000016288.5 gene_biotype:protein_coding transcript_biotype:protein_coding gene_symbol:Supt16h description:SPT16 homolog, facilitates chromati"	1	9	9	9	9.9	119.86	1738900	15914000	0.0763939	0.109269	-3.19405
ENSRNOP00000007794	destrin, actin depolymerizing factor	Dstn	ENSRNOP00000007794.5;ENSRNOP00000035048.5	"ENSRNOP00000007794.5 pep chromosome:Rnor_6.0:3:138024508:138051298:1 gene:ENSRNOG00000005924.6 transcript:ENSRNOT00000007794.6 gene_biotype:protein_coding transcript_biotype:protein_coding gene_symbol:Dstn description:destrin, actin depolymerizing factor ["	2	13	12	12	78.2	18.533	381510000	3487700000	0.162546	0.109387	-3.19248
ENSRNOP00000020402	SUMO1 activating enzyme subunit 1	Sae1	ENSRNOP00000020402.4	ENSRNOP00000020402.4 pep chromosome:Rnor_6.0:1:78277515:78333321:-1 gene:ENSRNOG00000015128.6 transcript:ENSRNOT00000020402.6 gene_biotype:protein_coding transcript_biotype:protein_coding gene_symbol:Sae1 description:SUMO1 activating enzyme subunit 1 [Sour	1	9	9	9	38.1	38.512	6170300	56080000	0.19286	0.110027	-3.18407
ENSRNOP00000071183	pyrroline-5-carboxylate reductase 3	Pycr3	ENSRNOP00000071183.1	ENSRNOP00000071183.1 pep chromosome:Rnor_6.0:7:116949879:116955148:-1 gene:ENSRNOG00000054724.1 transcript:ENSRNOT00000087328.1 gene_biotype:protein_coding transcript_biotype:protein_coding gene_symbol:Pycr3 description:pyrroline-5-carboxylate reductase 3	1	2	2	2	8.8	28.878	2604200	23501000	0.0982382	0.110812	-3.17381
ENSRNOP00000064933	serine and arginine rich splicing fact	Srsf1	ENSRNOP00000064933.1	ENSRNOP00000064933.1 pep chromosome:Rnor_6.0:10:75335146:75341197:1 gene:ENSRNOG00000050323.1 transcript:ENSRNOT00000073005.1 gene_biotype:protein_coding transcript_biotype:protein_coding gene_symbol:Srsf1 description:serine and arginine rich splicing fact	1	11	11	11	47.2	27.744	41512000	374340000	0.23498	0.110894	-3.17275
ENSRNOP00000024711	Parkinsonism associated deglycase	Park7	ENSRNOP00000024711.2;ENSRNOP00000072068.1;ENSRNOP00000074942.1	ENSRNOP00000024711.2 pep chromosome:Rnor_6.0:5:167988385:168004724:-1 gene:ENSRNOG00000018289.6 transcript:ENSRNOT00000024711.5 gene_biotype:protein_coding transcript_biotype:protein_coding gene_symbol:Park7 description:Parkinsonism associated deglycase [S	3	8	8	8	55.6	19.974	30077000	269180000	0.23656	0.111736	-3.16184
ENSRNOP00000025824	chaperonin containing TCP1 subunit 3 [	Cct3	ENSRNOP00000025824.4	ENSRNOP00000025824.4 pep chromosome:Rnor_6.0:2:187668796:187693610:1 gene:ENSRNOG00000019090.6 transcript:ENSRNOT00000025824.6 gene_biotype:protein_coding transcript_biotype:protein_coding gene_symbol:Cct3 description:chaperonin containing TCP1 subunit 3 [	1	27	27	27	56.1	60.646	78140000	698150000	0.167116	0.111924	-3.1594
ENSRNOP00000011991	cysteine and glycine-rich protein 1	Csrp1	ENSRNOP00000011991.3	ENSRNOP00000011991.3 pep chromosome:Rnor_6.0:13:52553775:52575051:1 gene:ENSRNOG00000008937.5 transcript:ENSRNOT00000011991.5 gene_biotype:protein_coding transcript_biotype:protein_coding gene_symbol:Csrp1 description:cysteine and glycine-rich protein 1 [S	1	13	13	13	68.4	20.613	263080000	2333900000	0.168549	0.112721	-3.14917
ENSRNOP00000002450	uridine monophosphate synthetase	Umps	ENSRNOP00000002450.5	ENSRNOP00000002450.5 pep chromosome:Rnor_6.0:11:70034139:70044628:1 gene:ENSRNOG00000001797.6 transcript:ENSRNOT00000002450.6 gene_biotype:protein_coding transcript_biotype:protein_coding gene_symbol:Umps description:uridine monophosphate synthetase [Sourc	1	7	7	7	14.6	52.378	4706700	41564000	0.101008	0.11324	-3.14255
ENSRNOP00000041842	protein tyrosine phosphatase, non-rec"	Ptpn11	ENSRNOP00000041842.5	"ENSRNOP00000041842.5 pep chromosome:Rnor_6.0:12:40895515:40955999:1 gene:ENSRNOG00000030124.5 transcript:ENSRNOT00000046323.5 gene_biotype:protein_coding transcript_biotype:protein_coding gene_symbol:Ptpn11 description:protein tyrosine phosphatase, non-rec"	1	6	6	6	11.9	68.458	1762300	15468000	0.0811587	0.113932	-3.13376
ENSRNOP00000026960	small glutamine rich tetratricopeptide r	Sgta	ENSRNOP00000026960.5	ENSRNOP00000026960.5 pep chromosome:Rnor_6.0:7:11521998:11539319:1 gene:ENSRNOG00000019891.6 transcript:ENSRNOT00000026960.6 gene_biotype:protein_coding transcript_biotype:protein_coding gene_symbol:Sgta description:small glutamine rich tetratricopeptide r	1	7	7	7	26.4	34.157	14251000	124130000	0.246099	0.114807	-3.12272
ENSRNOP00000069634	ubiquitin specific peptidase 14	Usp14	ENSRNOP00000069634.1;ENSRNOP00000020537.5	ENSRNOP00000069634.1 pep chromosome:Rnor_6.0:18:1179282:1216409:-1 gene:ENSRNOG00000014981.7 transcript:ENSRNOT00000084613.1 gene_biotype:protein_coding transcript_biotype:protein_coding gene_symbol:Usp14 description:ubiquitin specific peptidase 14 [Source	2	18	18	18	48.9	52.293	17294000	150570000	0.246182	0.114857	-3.12209
ENSRNOP00000034166	DLG associated protein 4	Dlgap4	ENSRNOP00000034166.2	ENSRNOP00000034166.2 pep chromosome:Rnor_6.0:3:152752091:152846118:1 gene:ENSRNOG00000020225.5 transcript:ENSRNOT00000037177.2 gene_biotype:protein_coding transcript_biotype:protein_coding gene_symbol:Dlgap4 description:DLG associated protein 4 [Source:RGD	1	4	4	4	5.5	108.02	655670	5708100	0.0394397	0.114867	-3.12197
ENSRNOP00000041531	staphylococcal nuclease and tudor domain	Snd1	ENSRNOP00000041531.3;ENSRNOP00000045936.3	ENSRNOP00000041531.3 pep chromosome:Rnor_6.0:4:55772377:56171668:1 gene:ENSRNOG00000031173.6 transcript:ENSRNOT00000047698.5 gene_biotype:protein_coding transcript_biotype:protein_coding gene_symbol:Snd1 description:staphylococcal nuclease and tudor domain	2	41	41	41	56	101.95	34763000	300980000	0.243575	0.115499	-3.11404
ENSRNOP00000024126	proteasome assembly chaperone 2	Psmg2	ENSRNOP00000024126.4	ENSRNOP00000024126.4 pep chromosome:Rnor_6.0:18:63394900:63409600:1 gene:ENSRNOG00000017729.7 transcript:ENSRNOT00000024126.7 gene_biotype:protein_coding transcript_biotype:protein_coding gene_symbol:Psmg2 description:proteasome assembly chaperone 2 [Sourc	1	4	4	4	14.4	29.653	4361600	37700000	0.103807	0.115692	-3.11164
ENSRNOP00000023786	eukaryotic translation initiation f	Eif2s2	ENSRNOP00000023786.4	ENSRNOP00000023786.4 pep chromosome:Rnor_6.0:3:150391460:150412179:-1 gene:ENSRNOG00000017447.5 transcript:ENSRNOT00000023786.5 gene_biotype:protein_coding transcript_biotype:protein_coding gene_symbol:Eif2s2 description:eukaryotic translation initiation f	1	7	7	7	24	38.243	14508000	125360000	0.247641	0.115731	-3.11116
ENSRNOP00000075200	nucleosome assembly protein 1-like	Nap1l4	ENSRNOP00000075200.1;ENSRNOP00000051745.3	ENSRNOP00000075200.1 pep chromosome:Rnor_6.0:1:216716357:216744066:-1 gene:ENSRNOG00000020615.7 transcript:ENSRNOT00000087961.1 gene_biotype:protein_coding transcript_biotype:protein_coding gene_symbol:Nap1l4 description:nucleosome assembly protein 1-like	2	7	7	6	24.9	43.916	30036000	257330000	0.245834	0.116722	-3.09886
ENSRNOP00000006835	cysteine rich protein 1	Crip1	ENSRNOP00000006835.3	ENSRNOP00000006835.3 pep chromosome:Rnor_6.0:6:137959171:137967042:1 gene:ENSRNOG00000027990.4 transcript:ENSRNOT00000006835.5 gene_biotype:protein_coding transcript_biotype:protein_coding gene_symbol:Crip1 description:cysteine rich protein 1 [Source:RGD S	1	2	2	2	36.4	8.5497	8272700	70829000	0.203006	0.116798	-3.09791
ENSRNOP00000016302	protein arginine methyltransferase 5	Prmt5	ENSRNOP00000016302.3	ENSRNOP00000016302.3 pep chromosome:Rnor_6.0:15:33156492:33165895:-1 gene:ENSRNOG00000012046.4 transcript:ENSRNOT00000016302.4 gene_biotype:protein_coding transcript_biotype:protein_coding gene_symbol:Prmt5 description:protein arginine methyltransferase 5	1	6	6	6	13.5	72.694	2433400	20759000	0.105552	0.117221	-3.09269
ENSRNOP00000049419	eukaryotic translation initiation fa	Eif4a1	ENSRNOP00000049419.1	ENSRNOP00000049419.1 pep chromosome:Rnor_6.0:10:56271257:56276764:-1 gene:ENSRNOG00000030628.2 transcript:ENSRNOT00000049048.1 gene_biotype:protein_coding transcript_biotype:protein_coding gene_symbol:Eif4a1 description:eukaryotic translation initiation fa	1	24	24	13	65.8	46.153	223110000	1901900000	0.176782	0.117309	-3.09161
ENSRNOP00000002579	RAN binding protein 1	Ranbp1	ENSRNOP00000002579.4	ENSRNOP00000002579.4 pep chromosome:Rnor_6.0:11:86890585:86898818:1 gene:ENSRNOG00000001884.5 transcript:ENSRNOT00000002579.5 gene_biotype:protein_coding transcript_biotype:protein_coding gene_symbol:Ranbp1 description:RAN binding protein 1 [Source:RGD Sym	1	6	6	6	35.5	23.596	84739000	722260000	0.17681	0.117325	-3.09142
ENSRNOP00000011175	small RNA binding exonuclease protection	Ssb	ENSRNOP00000011175.3;ENSRNOP00000053230.1	ENSRNOP00000011175.3 pep chromosome:Rnor_6.0:3:56092501:56102001:1 gene:ENSRNOG00000007998.5 transcript:ENSRNOT00000011174.5 gene_biotype:protein_coding transcript_biotype:protein_coding gene_symbol:Ssb description:small RNA binding exonuclease protection	2	14	14	14	37.8	47.786	28045000	234240000	0.251351	0.119728	-3.06217
ENSRNOP00000019531	t-complex 1	Tcp1	ENSRNOP00000019531.1;ENSRNOP00000068050.1	ENSRNOP00000019531.1 pep chromosome:Rnor_6.0:1:48025663:48033343:-1 gene:ENSRNOG00000014160.4 transcript:ENSRNOT00000019531.4 gene_biotype:protein_coding transcript_biotype:protein_coding gene_symbol:Tcp1 description:t-complex 1 [Source:RGD Symbol;Acc:3832	2	26	26	26	62.8	60.359	72903000	607660000	0.181546	0.119973	-3.05921
ENSRNOP00000020854	heat shock protein family A (Hsp70) m	Hspa14	ENSRNOP00000020854.3	ENSRNOP00000020854.3 pep chromosome:Rnor_6.0:17:78735598:78756399:1 gene:ENSRNOG00000015212.6 transcript:ENSRNOT00000020854.5 gene_biotype:protein_coding transcript_biotype:protein_coding gene_symbol:Hspa14 description:heat shock protein family A (Hsp70) m	1	4	4	4	9.2	54.462	825650	6880500	0.0433611	0.119999	-3.05891
ENSRNOP00000024914	protein phosphatase 2 phosphatase activato	Ptpa	ENSRNOP00000024914.5	ENSRNOP00000024914.5 pep chromosome:Rnor_6.0:3:8982122:9012585:1 gene:ENSRNOG00000018457.6 transcript:ENSRNOT00000024914.5 gene_biotype:protein_coding transcript_biotype:protein_coding gene_symbol:Ptpa description:protein phosphatase 2 phosphatase activato	1	4	4	4	16.1	36.617	4309700	35769000	0.109281	0.120487	-3.05305
ENSRNOP00000026799	aspartyl aminopeptidase	Dnpep	ENSRNOP00000026799.4	ENSRNOP00000026799.4 pep chromosome:Rnor_6.0:9:82505530:82514399:-1 gene:ENSRNOG00000019772.5 transcript:ENSRNOT00000026799.5 gene_biotype:protein_coding transcript_biotype:protein_coding gene_symbol:Dnpep description:aspartyl aminopeptidase [Source:RGD Sy	1	8	8	8	26.9	52.555	11529000	95639000	0.255594	0.120547	-3.05233
ENSRNOP00000071140	asparagine synthetase (glutamine-hydrol	Asns	ENSRNOP00000071140.1;ENSRNOP00000010079.3	ENSRNOP00000071140.1 pep chromosome:Rnor_6.0:4:33743366:33760716:-1 gene:ENSRNOG00000007546.6 transcript:ENSRNOT00000083481.1 gene_biotype:protein_coding transcript_biotype:protein_coding gene_symbol:Asns description:asparagine synthetase (glutamine-hydrol	2	16	16	16	40.8	64.246	33230000	274270000	0.253957	0.121158	-3.04504
ENSRNOP00000064962	proliferation and apoptosis adaptor p	Pea15	ENSRNOP00000064962.1	ENSRNOP00000064962.1 pep chromosome:Rnor_6.0:13:90579846:90589466:-1 gene:ENSRNOG00000046996.1 transcript:ENSRNOT00000070812.1 gene_biotype:protein_coding transcript_biotype:protein_coding gene_symbol:Pea15 description:proliferation and apoptosis adaptor p	1	7	7	7	67.7	15.04	93730000	773500000	0.183694	0.121176	-3.04482
ENSRNOP00000004969	minichromosome maintenance complex com	Mcm6	ENSRNOP00000004969.4	ENSRNOP00000004969.4 pep chromosome:Rnor_6.0:13:45042882:45068077:-1 gene:ENSRNOG00000003703.6 transcript:ENSRNOT00000004969.6 gene_biotype:protein_coding transcript_biotype:protein_coding gene_symbol:Mcm6 description:minichromosome maintenance complex com	1	7	7	7	13.6	92.814	2067900	17005000	0.0890688	0.121605	-3.03972
ENSRNOP00000059082	coatomer protein complex, subunit zet"	Copz1	ENSRNOP00000059082.1	"ENSRNOP00000059082.1 pep chromosome:Rnor_6.0:7:144899534:144926350:1 gene:ENSRNOG00000036835.4 transcript:ENSRNOT00000065270.2 gene_biotype:protein_coding transcript_biotype:protein_coding gene_symbol:Copz1 description:coatomer protein complex, subunit zet"	1	6	6	6	58.2	20.198	41847000	344030000	0.254829	0.121638	-3.03934
ENSRNOP00000071458	nicotinamide phosphoribosyltransferase	Nampt	ENSRNOP00000071458.1;ENSRNOP00000013043.5	ENSRNOP00000071458.1 pep chromosome:Rnor_6.0:6:52122318:52155611:1 gene:ENSRNOG00000009754.6 transcript:ENSRNOT00000086432.1 gene_biotype:protein_coding transcript_biotype:protein_coding gene_symbol:Nampt description:nicotinamide phosphoribosyltransferase	2	11	11	11	26.8	54.091	3976000	32619000	0.110885	0.121892	-3.03632
ENSRNOP00000033290	aminopeptidase puromycin sensitive [	Npepps	ENSRNOP00000033290.4	ENSRNOP00000033290.4 pep chromosome:Rnor_6.0:10:85140370:85222861:-1 gene:ENSRNOG00000023095.5 transcript:ENSRNOT00000031045.5 gene_biotype:protein_coding transcript_biotype:protein_coding gene_symbol:Npepps description:aminopeptidase puromycin sensitive [	1	17	17	17	21	103.34	6791400	55297000	0.211838	0.122817	-3.02542
ENSRNOP00000003046	COP9 signalosome subunit 4	Cops4	ENSRNOP00000003046.3	ENSRNOP00000003046.3 pep chromosome:Rnor_6.0:14:10718844:10749120:-1 gene:ENSRNOG00000023650.5 transcript:ENSRNOT00000003046.6 gene_biotype:protein_coding transcript_biotype:protein_coding gene_symbol:Cops4 description:COP9 signalosome subunit 4 [Source:RG	1	13	13	13	44.6	46.289	10938000	88980000	0.259468	0.122927	-3.02413
ENSRNOP00000010893	transcription elongation factor A1	Tcea1	ENSRNOP00000010893.5;ENSRNOP00000022073.5	ENSRNOP00000010893.5 pep chromosome:Rnor_6.0:5:14511183:14548429:-1 gene:ENSRNOG00000022323.5 transcript:ENSRNOT00000010893.6 gene_biotype:protein_coding transcript_biotype:protein_coding gene_symbol:Tcea1 description:transcription elongation factor A1 [So	2	8	8	8	31.9	33.893	6432400	52092000	0.212803	0.123482	-3.01763
ENSRNOP00000066950	proteasome 20S subunit alpha 2	Psma2	ENSRNOP00000066950.1	ENSRNOP00000066950.1 pep chromosome:Rnor_6.0:17:53091933:53102342:-1 gene:ENSRNOG00000049920.2 transcript:ENSRNOT00000073834.2 gene_biotype:protein_coding transcript_biotype:protein_coding gene_symbol:Psma2 description:proteasome 20S subunit alpha 2 [Sourc	1	6	6	6	45.3	25.926	21259000	171890000	0.260684	0.123678	-3.01534
ENSRNOP00000026920	heat shock protein 90 alpha family c	Hsp90ab1	ENSRNOP00000026920.5;ENSRNOP00000074112.1	ENSRNOP00000026920.5 pep chromosome:Rnor_6.0:9:17817791:17823163:1 gene:ENSRNOG00000019834.6 transcript:ENSRNOT00000026920.6 gene_biotype:protein_coding transcript_biotype:protein_coding gene_symbol:Hsp90ab1 description:heat shock protein 90 alpha family c	2	36	34	23	53.5	83.28	399620000	3217500000	0.189081	0.124202	-3.00924
ENSRNOP00000047300	RAS p21 protein activator 1	Rasa1	ENSRNOP00000047300.2	ENSRNOP00000047300.2 pep chromosome:Rnor_6.0:2:13616822:13696426:-1 gene:ENSRNOG00000029185.2 transcript:ENSRNOT00000046251.2 gene_biotype:protein_coding transcript_biotype:protein_coding gene_symbol:Rasa1 description:RAS p21 protein activator 1 [Source:RG	1	1	1	1	1.1	111.66	253170	2032000	0.0469895	0.124592	-3.00472
ENSRNOP00000065979	VHL binding protein 1	Vbp1	ENSRNOP00000065979.2	ENSRNOP00000065979.2 pep chromosome:Rnor_6.0:1:148424977:148443358:-1 gene:ENSRNOG00000050401.2 transcript:ENSRNOT00000072973.2 gene_biotype:protein_coding transcript_biotype:protein_coding gene_symbol:Vbp1 description:VHL binding protein 1 [Source:RGD Sym	1	3	3	3	17.2	20.929	8250600	65995000	0.215027	0.125019	-2.99979
ENSRNOP00000018864	EF-hand domain family, member D2	Efhd2	ENSRNOP00000018864.4;ENSRNOP00000021168.4	"ENSRNOP00000018864.4 pep chromosome:Rnor_6.0:5:160407778:160423811:-1 gene:ENSRNOG00000013783.5 transcript:ENSRNOT00000018864.5 gene_biotype:protein_coding transcript_biotype:protein_coding gene_symbol:Efhd2 description:EF-hand domain family, member D2 [So"	2	10	10	10	44.8	26.759	35394000	282420000	0.261479	0.125324	-2.99627
ENSRNOP00000010674	tyrosyl-tRNA synthetase 1	Yars1	ENSRNOP00000010674.5	ENSRNOP00000010674.5 pep chromosome:Rnor_6.0:5:147375350:147403571:1 gene:ENSRNOG00000007213.5 transcript:ENSRNOT00000010674.5 gene_biotype:protein_coding transcript_biotype:protein_coding gene_symbol:Yars1 description:tyrosyl-tRNA synthetase 1 [Source:RGD	1	20	20	20	44.3	63.025	19776000	157730000	0.263425	0.125379	-2.99563
ENSRNOP00000075692	cysteine and glycine-rich protein 2	Csrp2	ENSRNOP00000075692.1;ENSRNOP00000061356.1	ENSRNOP00000075692.1 pep chromosome:Rnor_6.0:7:53630661:53649310:1 gene:ENSRNOG00000003772.7 transcript:ENSRNOT00000080598.1 gene_biotype:protein_coding transcript_biotype:protein_coding gene_symbol:Csrp2 description:cysteine and glycine-rich protein 2 [So	2	5	5	5	35.3	20.065	13111000	104340000	0.26387	0.125657	-2.99244
ENSRNOP00000020693	YKT6 v-SNARE homolog	Ykt6	ENSRNOP00000020693.1	ENSRNOP00000020693.1 pep chromosome:Rnor_6.0:14:86195892:86205712:1 gene:ENSRNOG00000014785.3 transcript:ENSRNOT00000020693.3 gene_biotype:protein_coding transcript_biotype:protein_coding gene_symbol:Ykt6 description:YKT6 v-SNARE homolog [Source:RGD Symbol	1	6	6	6	40.4	22.369	11480000	91057000	0.264541	0.126075	-2.98765
ENSRNOP00000001825	minichromosome maintenance complex com	Mcm7	ENSRNOP00000001825.4	ENSRNOP00000001825.4 pep chromosome:Rnor_6.0:12:19306607:19314016:-1 gene:ENSRNOG00000001349.5 transcript:ENSRNOT00000001825.5 gene_biotype:protein_coding transcript_biotype:protein_coding gene_symbol:Mcm7 description:minichromosome maintenance complex com	1	11	11	11	21.4	81.062	3556900	28098000	0.116245	0.126589	-2.98178
ENSRNOP00000010753	proteasome subunit alpha type 3-like [	Psma3l	ENSRNOP00000010753.4	ENSRNOP00000010753.4 pep chromosome:Rnor_6.0:6:93423002:93444240:1 gene:ENSRNOG00000007851.6 transcript:ENSRNOT00000010753.6 gene_biotype:protein_coding transcript_biotype:protein_coding gene_symbol:Psma3l description:proteasome subunit alpha type 3-like [	1	10	10	10	41.6	28.419	44519000	348890000	0.265549	0.127602	-2.97028
ENSRNOP00000066353	sorting nexin 5	Snx5	ENSRNOP00000066353.2;ENSRNOP00000008934.5	ENSRNOP00000066353.2 pep chromosome:Rnor_6.0:3:138378202:138397870:-1 gene:ENSRNOG00000006077.8 transcript:ENSRNOT00000074606.2 gene_biotype:protein_coding transcript_biotype:protein_coding gene_symbol:Snx5 description:sorting nexin 5 [Source:RGD Symbol;Ac	2	10	10	9	24.8	46.793	8434800	65906000	0.219285	0.127982	-2.96598
ENSRNOP00000000580	high mobility group AT-hook 1	Hmga1	ENSRNOP00000000580.2;ENSRNOP00000031710.3	ENSRNOP00000000580.2 pep chromosome:Rnor_6.0:20:7136007:7138980:1 gene:ENSRNOG00000000488.4 transcript:ENSRNOT00000000580.4 gene_biotype:protein_coding transcript_biotype:protein_coding gene_symbol:Hmga1 description:high mobility group AT-hook 1 [Source:RG	2	3	3	3	29.9	11.706	58015000	452820000	0.26647	0.128119	-2.96444
ENSRNOP00000017965	lactate dehydrogenase B	Ldhb	ENSRNOP00000017965.4	ENSRNOP00000017965.4 pep chromosome:Rnor_6.0:4:176701983:176720012:-1 gene:ENSRNOG00000013000.7 transcript:ENSRNOT00000017965.7 gene_biotype:protein_coding transcript_biotype:protein_coding gene_symbol:Ldhb description:lactate dehydrogenase B [Source:RGD S	1	9	7	7	32.3	36.612	9685000	75273000	0.22026	0.128665	-2.95831
ENSRNOP00000014780	glycyl-tRNA synthetase	Gars	ENSRNOP00000014780.5	ENSRNOP00000014780.5 pep chromosome:Rnor_6.0:4:85235172:85276044:1 gene:ENSRNOG00000011052.6 transcript:ENSRNOT00000014780.6 gene_biotype:protein_coding transcript_biotype:protein_coding gene_symbol:Gars description:glycyl-tRNA synthetase [Source:RGD Symbo	1	29	29	29	46.6	81.792	44656000	344250000	0.269307	0.12972	-2.94653
ENSRNOP00000062740	hypoxanthine-guanine phosphor	LOC103689983	ENSRNOP00000062740.3;ENSRNOP00000043388.3	ENSRNOP00000062740.3 pep chromosome:Rnor_6.0:X:158197149:158228749:-1 gene:ENSRNOG00000048561.2 transcript:ENSRNOT00000065935.3 gene_biotype:protein_coding transcript_biotype:protein_coding gene_symbol:LOC103689983 description:hypoxanthine-guanine phosphor	2	9	9	9	51.8	24.477	70955000	545830000	0.199344	0.129995	-2.94348
ENSRNOP00000003249	3(2), 5-bisphosphate nucleotidase"	Bpnt1	ENSRNOP00000003249.5;ENSRNOP00000071594.1	"ENSRNOP00000003249.5 pep chromosome:Rnor_6.0:13:103268088:103292845:1 gene:ENSRNOG00000002378.7 transcript:ENSRNOT00000003249.6 gene_biotype:protein_coding transcript_biotype:protein_coding gene_symbol:Bpnt1 description:3(2), 5-bisphosphate nucleotidase"	2	5	5	5	16.2	33.174	3456500	26311000	0.121697	0.131371	-2.92828
ENSRNOP00000076229	moesin	Msn	ENSRNOP00000076229.1;ENSRNOP00000068359.1	ENSRNOP00000076229.1 pep chromosome:Rnor_6.0:X:65271366:65293928:1 gene:ENSRNOG00000030118.7 transcript:ENSRNOT00000093499.1 gene_biotype:protein_coding transcript_biotype:protein_coding gene_symbol:Msn description:moesin [Source:RGD Symbol;Acc:621260];ENS	2	40	40	28	66	67.651	273710000	2075900000	0.202619	0.131851	-2.92302
ENSRNOP00000009998	deoxyribose-phosphate aldolase	Dera	ENSRNOP00000009998.4	ENSRNOP00000009998.4 pep chromosome:Rnor_6.0:4:171748273:171826409:1 gene:ENSRNOG00000007570.4 transcript:ENSRNOT00000009998.4 gene_biotype:protein_coding transcript_biotype:protein_coding gene_symbol:Dera description:deoxyribose-phosphate aldolase [Source	1	5	5	5	19.8	35.124	3278900	24841000	0.122409	0.131995	-2.92144
ENSRNOP00000021071	ataxin 10	Atxn10	ENSRNOP00000021071.5	ENSRNOP00000021071.5 pep chromosome:Rnor_6.0:7:126228295:126351634:1 gene:ENSRNOG00000014637.6 transcript:ENSRNOT00000021071.6 gene_biotype:protein_coding transcript_biotype:protein_coding gene_symbol:Atxn10 description:ataxin 10 [Source:RGD Symbol;Acc:621	1	15	15	15	41.9	53.726	12503000	94566000	0.274263	0.132215	-2.91905
ENSRNOP00000004046	N-myristoyltransferase 1	Nmt1	ENSRNOP00000004046.5	ENSRNOP00000004046.5 pep chromosome:Rnor_6.0:10:91126689:91160720:1 gene:ENSRNOG00000002989.6 transcript:ENSRNOT00000004046.6 gene_biotype:protein_coding transcript_biotype:protein_coding gene_symbol:Nmt1 description:N-myristoyltransferase 1 [Source:RGD Sy	1	7	7	4	16.9	56.86	10947000	81832000	0.227492	0.133774	-2.90213
ENSRNOP00000052435	ubiquitination factor E4B	Ube4b	ENSRNOP00000052435.4	ENSRNOP00000052435.4 pep chromosome:Rnor_6.0:5:166156033:166259069:-1 gene:ENSRNOG00000014986.8 transcript:ENSRNOT00000055572.5 gene_biotype:protein_coding transcript_biotype:protein_coding gene_symbol:Ube4b description:ubiquitination factor E4B [Source:RG	1	6	6	6	6	133.3	783930	5853500	0.0546875	0.133925	-2.9005
ENSRNOP00000013538	galectin 1	Lgals1	ENSRNOP00000013538.5	ENSRNOP00000013538.5 pep chromosome:Rnor_6.0:7:120153184:120156289:1 gene:ENSRNOG00000009884.6 transcript:ENSRNOT00000013538.6 gene_biotype:protein_coding transcript_biotype:protein_coding gene_symbol:Lgals1 description:galectin 1 [Source:RGD Symbol;Acc:69	1	11	11	11	85.2	14.857	972460000	7256000000	0.206437	0.134021	-2.89946
ENSRNOP00000056912	plastin 3	Pls3	ENSRNOP00000056912.3;ENSRNOP00000013209.7	ENSRNOP00000056912.3 pep chromosome:Rnor_6.0:X:119030419:119124250:1 gene:ENSRNOG00000027520.5 transcript:ENSRNOT00000060168.2 gene_biotype:protein_coding transcript_biotype:protein_coding gene_symbol:Pls3 description:plastin 3 [Source:RGD Symbol;Acc:62140	2	23	23	19	45.7	70.748	44428000	330810000	0.277348	0.134301	-2.89646
ENSRNOP00000022406	glutaredoxin 3	Glrx3	ENSRNOP00000022406.5;ENSRNOP00000073509.1	ENSRNOP00000022406.5 pep chromosome:Rnor_6.0:1:209768696:209799903:1 gene:ENSRNOG00000016227.6 transcript:ENSRNOT00000022406.6 gene_biotype:protein_coding transcript_biotype:protein_coding gene_symbol:Glrx3 description:glutaredoxin 3 [Source:RGD Symbol;Acc	2	8	8	8	31.2	37.849	17752000	131940000	0.277898	0.134546	-2.89383
ENSRNOP00000019685	phenylalanyl-tRNA synthetase subunit b	Farsb	ENSRNOP00000019685.3	ENSRNOP00000019685.3 pep chromosome:Rnor_6.0:9:84324442:84383687:-1 gene:ENSRNOG00000014119.5 transcript:ENSRNOT00000019685.5 gene_biotype:protein_coding transcript_biotype:protein_coding gene_symbol:Farsb description:phenylalanyl-tRNA synthetase subunit b	1	13	13	13	25	65.651	12227000	90611000	0.278508	0.134939	-2.88962
ENSRNOP00000015496	STE20-like kinase	Slk	ENSRNOP00000015496.4;ENSRNOP00000044325.4;ENSRNOP00000074413.1	ENSRNOP00000015496.4 pep chromosome:Rnor_6.0:1:267359830:267412810:1 gene:ENSRNOG00000011339.6 transcript:ENSRNOT00000015495.5 gene_biotype:protein_coding transcript_biotype:protein_coding gene_symbol:Slk description:STE20-like kinase [Source:RGD Symbol;Ac	3	13	13	13	12	137.64	2051300	15030000	0.104587	0.13648	-2.87323
ENSRNOP00000013286	allograft inflammatory factor 1-like	Aif1l	ENSRNOP00000013286.4	ENSRNOP00000013286.4 pep chromosome:Rnor_6.0:3:9237944:9262628:-1 gene:ENSRNOG00000009951.5 transcript:ENSRNOT00000013286.5 gene_biotype:protein_coding transcript_biotype:protein_coding gene_symbol:Aif1l description:allograft inflammatory factor 1-like [So	1	5	5	5	33.3	17.024	12567000	91776000	0.281585	0.136931	-2.86848
ENSRNOP00000024310	adenosylhomocysteinase	Ahcy	ENSRNOP00000024310.1	ENSRNOP00000024310.1 pep chromosome:Rnor_6.0:3:150587833:150603082:-1 gene:ENSRNOG00000017777.3 transcript:ENSRNOT00000024310.3 gene_biotype:protein_coding transcript_biotype:protein_coding gene_symbol:Ahcy description:adenosylhomocysteinase [Source:RGD Sy	1	16	16	16	46.8	47.538	39684000	288240000	0.2832	0.137677	-2.86064
ENSRNOP00000019959	Ecm29 proteasome adaptor and scaffold	Ecpas	ENSRNOP00000019959.6	ENSRNOP00000019959.6 pep chromosome:Rnor_6.0:5:75931293:76039760:-1 gene:ENSRNOG00000025076.7 transcript:ENSRNOT00000019959.7 gene_biotype:protein_coding transcript_biotype:protein_coding gene_symbol:Ecpas description:Ecm29 proteasome adaptor and scaffold	1	16	16	16	11.5	203.92	2514300	18102000	0.107124	0.138896	-2.84792
ENSRNOP00000061878	MAP7 domain containing 1	Map7d1	ENSRNOP00000061878.1	ENSRNOP00000061878.1 pep chromosome:Rnor_6.0:5:144250419:144274981:-1 gene:ENSRNOG00000010237.6 transcript:ENSRNOT00000065871.1 gene_biotype:protein_coding transcript_biotype:protein_coding gene_symbol:Map7d1 description:MAP7 domain containing 1 [Source:RG	1	3	3	3	4.8	90.418	1266100	9059700	0.108022	0.139751	-2.83907
ENSRNOP00000070784	mitogen activated protein kinase 3	Mapk3	ENSRNOP00000070784.1	ENSRNOP00000070784.1 pep chromosome:Rnor_6.0:1:198192773:198198975:1 gene:ENSRNOG00000053583.1 transcript:ENSRNOT00000087625.1 gene_biotype:protein_coding transcript_biotype:protein_coding gene_symbol:Mapk3 description:mitogen activated protein kinase 3 [S	1	10	6	6	29.2	43.08	6126700	43546000	0.23711	0.140695	-2.82936
ENSRNOP00000044397	vacuolar protein sorting 25 homolog	Vps25	ENSRNOP00000044397.3	ENSRNOP00000044397.3 pep chromosome:Rnor_6.0:10:89174684:89180160:1 gene:ENSRNOG00000051179.2 transcript:ENSRNOT00000043754.4 gene_biotype:protein_coding transcript_biotype:protein_coding gene_symbol:Vps25 description:vacuolar protein sorting 25 homolog [S	1	4	4	4	24.4	20.762	3017700	21415000	0.132555	0.140915	-2.8271
ENSRNOP00000017794	prefoldin subunit 5	Pfdn5	ENSRNOP00000017794.5	ENSRNOP00000017794.5 pep chromosome:Rnor_6.0:7:143924662:143929397:1 gene:ENSRNOG00000012985.5 transcript:ENSRNOT00000017794.5 gene_biotype:protein_coding transcript_biotype:protein_coding gene_symbol:Pfdn5 description:prefoldin subunit 5 [Source:RGD Symbo	1	4	4	4	37.7	17.326	22545000	158510000	0.289664	0.142231	-2.81369
ENSRNOP00000016447	thioredoxin 1	Txn1	ENSRNOP00000016447.5	ENSRNOP00000016447.5 pep chromosome:Rnor_6.0:5:75049747:75057752:-1 gene:ENSRNOG00000012081.6 transcript:ENSRNOT00000016447.6 gene_biotype:protein_coding transcript_biotype:protein_coding gene_symbol:Txn1 description:thioredoxin 1 [Source:RGD Symbol;Acc:62	1	6	6	6	51	11.577	288930000	2025100000	0.221551	0.142674	-2.8092
ENSRNOP00000026040	Obg-like ATPase 1	Ola1	ENSRNOP00000026040.4	ENSRNOP00000026040.4 pep chromosome:Rnor_6.0:3:59802008:59920935:-1 gene:ENSRNOG00000019047.6 transcript:ENSRNOT00000026040.5 gene_biotype:protein_coding transcript_biotype:protein_coding gene_symbol:Ola1 description:Obg-like ATPase 1 [Source:RGD Symbol;Ac	1	11	11	11	28.5	44.535	19914000	138460000	0.292065	0.143825	-2.79761
ENSRNOP00000057944	ubiquilin 1	Ubqln1	ENSRNOP00000057944.3	ENSRNOP00000057944.3 pep chromosome:Rnor_6.0:17:6840463:6878844:1 gene:ENSRNOG00000019282.7 transcript:ENSRNOT00000061233.4 gene_biotype:protein_coding transcript_biotype:protein_coding gene_symbol:Ubqln1 description:ubiquilin 1 [Source:RGD Symbol;Acc:6207	1	8	8	6	22.9	62.014	32613000	226200000	0.294295	0.144178	-2.79408
ENSRNOP00000017942	melanocyte proliferating gene 1	Myg1	ENSRNOP00000017942.3	ENSRNOP00000017942.3 pep chromosome:Rnor_6.0:7:143929662:143936864:1 gene:ENSRNOG00000013343.6 transcript:ENSRNOT00000017942.6 gene_biotype:protein_coding transcript_biotype:protein_coding gene_symbol:Myg1 description:melanocyte proliferating gene 1 [Sourc	1	5	5	5	16.5	42.888	2894600	20076000	0.136261	0.144182	-2.79404
ENSRNOP00000004370	phenylalanyl-tRNA synthetase subunit a	Farsa	ENSRNOP00000004370.4	ENSRNOP00000004370.4 pep chromosome:Rnor_6.0:19:25969255:25978776:1 gene:ENSRNOG00000003149.7 transcript:ENSRNOT00000004370.7 gene_biotype:protein_coding transcript_biotype:protein_coding gene_symbol:Farsa description:phenylalanyl-tRNA synthetase subunit a	1	17	17	17	47.2	57.719	18276000	126650000	0.292783	0.144303	-2.79282
ENSRNOP00000027992	aldehyde dehydrogenase 16 family,"	Aldh16a1	ENSRNOP00000027992.4;ENSRNOP00000076100.1	"ENSRNOP00000027992.4 pep chromosome:Rnor_6.0:1:101138248:101151320:-1 gene:ENSRNOG00000020623.7 transcript:ENSRNOT00000027992.7 gene_biotype:protein_coding transcript_biotype:protein_coding gene_symbol:Aldh16a1 description:aldehyde dehydrogenase 16 family,"	2	11	11	11	20	85.413	10611000	73166000	0.243028	0.145026	-2.78561
ENSRNOP00000036844	eukaryotic translation initiation facto	Eif5b	ENSRNOP00000036844.5;ENSRNOP00000065578.1	ENSRNOP00000036844.5 pep chromosome:Rnor_6.0:9:44681494:44713199:1 gene:ENSRNOG00000023356.5 transcript:ENSRNOT00000035785.5 gene_biotype:protein_coding transcript_biotype:protein_coding gene_symbol:Eif5b description:eukaryotic translation initiation facto	2	20	20	20	18.8	136.41	6542100	45037000	0.243345	0.145261	-2.78329
ENSRNOP00000046597	ATP citrate lyase	Acly	ENSRNOP00000046597.3;ENSRNOP00000073397.1;ENSRNOP00000023447.3	ENSRNOP00000046597.3 pep chromosome:Rnor_6.0:10:88392248:88442845:-1 gene:ENSRNOG00000016924.8 transcript:ENSRNOT00000043172.4 gene_biotype:protein_coding transcript_biotype:protein_coding gene_symbol:Acly description:ATP citrate lyase [Source:RGD Symbol;A	3	23	23	23	27.4	119.71	15527000	106680000	0.294645	0.145547	-2.78044
ENSRNOP00000062228	protein kinase cAMP-activated catal	Prkacb	ENSRNOP00000062228.1	ENSRNOP00000062228.1 pep chromosome:Rnor_6.0:2:252605307:252691886:-1 gene:ENSRNOG00000004978.6 transcript:ENSRNOT00000068739.1 gene_biotype:protein_coding transcript_biotype:protein_coding gene_symbol:Prkacb description:protein kinase cAMP-activated catal	1	6	6	3	19.4	40.707	8758400	60141000	0.243848	0.145631	-2.77961
ENSRNOP00000026928	proteasome 20S subunit alpha 5	Psma5	ENSRNOP00000026928.5	ENSRNOP00000026928.5 pep chromosome:Rnor_6.0:2:211050360:211073714:1 gene:ENSRNOG00000019868.7 transcript:ENSRNOT00000026928.7 gene_biotype:protein_coding transcript_biotype:protein_coding gene_symbol:Psma5 description:proteasome 20S subunit alpha 5 [Sourc	1	5	5	5	28.2	26.411	45088000	309320000	0.29697	0.145765	-2.77828
ENSRNOP00000062597	heterogeneous nuclear ribonucl	LOC103689931	ENSRNOP00000062597.2;ENSRNOP00000038183.4;ENSRNOP00000069174.1;ENSRNOP00000004885.5	ENSRNOP00000062597.2 pep chromosome:Rnor_6.0:10:37049677:37055282:-1 gene:ENSRNOG00000046272.2 transcript:ENSRNOT00000065584.3 gene_biotype:protein_coding transcript_biotype:protein_coding gene_symbol:LOC103689931 description:heterogeneous nuclear ribonucl	4	7	7	6	31.2	30.853	103670000	709790000	0.227412	0.146057	-2.77539
ENSRNOP00000064050	carbonyl reductase	LOC102556347	ENSRNOP00000064050.1;ENSRNOP00000051107.4;ENSRNOP00000043385.3;ENSRNOP00000073686.1;ENSRNOP00000067964.1	ENSRNOP00000064050.1 pep chromosome:Rnor_6.0:11:33863500:33865930:1 gene:ENSRNOG00000049911.3 transcript:ENSRNOT00000072384.2 gene_biotype:protein_coding transcript_biotype:protein_coding gene_symbol:LOC102556347 description:carbonyl reductase [NADPH] 1-li	5	10	10	9	39	30.611	20427000	139700000	0.295648	0.14622	-2.77378
ENSRNOP00000066315	similar to 14-3-3 protein sigma	LOC298795	ENSRNOP00000066315.1;ENSRNOP00000040819.3	ENSRNOP00000066315.1 pep chromosome:Rnor_6.0:6:23757225:23758496:1 gene:ENSRNOG00000004188.5 transcript:ENSRNOT00000005553.5 gene_biotype:protein_coding transcript_biotype:protein_coding gene_symbol:LOC298795 description:similar to 14-3-3 protein sigma [So	2	4	2	2	14.9	27.916	55074000	376270000	0.297983	0.146368	-2.77232
ENSRNOP00000017407	unc-45 myosin chaperone A	Unc45a	ENSRNOP00000017407.4	ENSRNOP00000017407.4 pep chromosome:Rnor_6.0:1:142118917:142133627:-1 gene:ENSRNOG00000012357.6 transcript:ENSRNOT00000017407.6 gene_biotype:protein_coding transcript_biotype:protein_coding gene_symbol:Unc45a description:unc-45 myosin chaperone A [Source:R	1	7	7	7	9.2	103.24	1540000	10509000	0.115174	0.146541	-2.77062
ENSRNOP00000041821	eukaryotic translation elongation facto	Eef2	ENSRNOP00000041821.3	ENSRNOP00000041821.3 pep chromosome:Rnor_6.0:7:11401501:11406771:-1 gene:ENSRNOG00000020266.5 transcript:ENSRNOT00000047450.3 gene_biotype:protein_coding transcript_biotype:protein_coding gene_symbol:Eef2 description:eukaryotic translation elongation facto	1	51	51	50	70	95.283	379990000	2592500000	0.228303	0.146573	-2.77031
ENSRNOP00000072011	tyrosine 3-monooxygenase/tryptophan 5-	Ywhaq	ENSRNOP00000072011.1	ENSRNOP00000072011.1 pep chromosome:Rnor_6.0:6:43463294:43493816:-1 gene:ENSRNOG00000051650.1 transcript:ENSRNOT00000077786.1 gene_biotype:protein_coding transcript_biotype:protein_coding gene_symbol:Ywhaq description:tyrosine 3-monooxygenase/tryptophan 5-	1	12	9	9	45.7	27.778	158410000	1077400000	0.229092	0.14703	-2.76582
ENSRNOP00000073805	proteasome 20S subunit beta 3	Psmb3	ENSRNOP00000073805.1;ENSRNOP00000055036.2	ENSRNOP00000073805.1 pep chromosome:Rnor_6.0:10:85646633:85653729:1 gene:ENSRNOG00000052730.1 transcript:ENSRNOT00000086608.1 gene_biotype:protein_coding transcript_biotype:protein_coding gene_symbol:Psmb3 description:proteasome 20S subunit beta 3 [Source:	2	4	4	4	25.9	22.965	36888000	250310000	0.29966	0.147369	-2.76249
ENSRNOP00000007092	serine hydroxymethyltransferase 1	Shmt1	ENSRNOP00000007092.4	ENSRNOP00000007092.4 pep chromosome:Rnor_6.0:10:47031050:47059216:-1 gene:ENSRNOG00000005275.6 transcript:ENSRNOT00000007092.5 gene_biotype:protein_coding transcript_biotype:protein_coding gene_symbol:Shmt1 description:serine hydroxymethyltransferase 1 [So	1	7	6	6	11.9	75.373	2118500	14363000	0.116183	0.147497	-2.76124
ENSRNOP00000064617	taxilin alpha	Txlna	ENSRNOP00000064617.1	ENSRNOP00000064617.1 pep chromosome:Rnor_6.0:5:147832469:147846095:-1 gene:ENSRNOG00000048242.1 transcript:ENSRNOT00000072165.1 gene_biotype:protein_coding transcript_biotype:protein_coding gene_symbol:Txlna description:taxilin alpha [Source:RGD Symbol;Acc	1	8	8	8	19.4	62.566	3559200	24099000	0.140235	0.147691	-2.75935
ENSRNOP00000013486	ubiquitin-conjugating enzyme E2G 1	Ube2g1	ENSRNOP00000013486.4	ENSRNOP00000013486.4 pep chromosome:Rnor_6.0:10:59173268:59254453:1 gene:ENSRNOG00000010041.6 transcript:ENSRNOT00000013486.4 gene_biotype:protein_coding transcript_biotype:protein_coding gene_symbol:Ube2g1 description:ubiquitin-conjugating enzyme E2G 1 [S	1	2	2	2	12.9	19.509	2413300	16327000	0.116513	0.14781	-2.75818
ENSRNOP00000074699	LSM2 homolog, U6 small nuclear RNA and mR"	Lsm2	ENSRNOP00000074699.1;ENSRNOP00000065463.1;ENSRNOP00000072528.1;ENSRNOP00000075338.1	"ENSRNOP00000074699.1 pep chromosome:Rnor_6.0:20:4966817:4970568:1 gene:ENSRNOG00000048725.2 transcript:ENSRNOT00000081265.1 gene_biotype:protein_coding transcript_biotype:protein_coding gene_symbol:Lsm2 description:LSM2 homolog, U6 small nuclear RNA and mR"	4	3	3	3	51.6	10.834	9246600	62311000	0.247577	0.148394	-2.75249
ENSRNOP00000013375	eukaryotic translation initiation fa	Eif2s1	ENSRNOP00000013375.2	ENSRNOP00000013375.2 pep chromosome:Rnor_6.0:6:102048372:102073041:1 gene:ENSRNOG00000009432.4 transcript:ENSRNOT00000013375.4 gene_biotype:protein_coding transcript_biotype:protein_coding gene_symbol:Eif2s1 description:eukaryotic translation initiation fa	1	13	13	13	47.3	36.108	39236000	263500000	0.302221	0.148903	-2.74755
ENSRNOP00000000481	Ski2 like RNA helicase	Skiv2l	ENSRNOP00000000481.4	ENSRNOP00000000481.4 pep chromosome:Rnor_6.0:20:4519474:4530126:-1 gene:ENSRNOG00000000421.4 transcript:ENSRNOT00000000481.4 gene_biotype:protein_coding transcript_biotype:protein_coding gene_symbol:Skiv2l description:Ski2 like RNA helicase [Source:RGD Sym	1	3	3	3	3.4	137.3	227990	1529900	0.0679753	0.149023	-2.74639
ENSRNOP00000019497	angio-associated, migratory cell protei"	Aamp	ENSRNOP00000019497.5;ENSRNOP00000070023.1	"ENSRNOP00000019497.5 pep chromosome:Rnor_6.0:9:81560842:81566096:-1 gene:ENSRNOG00000014399.6 transcript:ENSRNOT00000019497.6 gene_biotype:protein_coding transcript_biotype:protein_coding gene_symbol:Aamp description:angio-associated, migratory cell protei"	2	6	6	6	19.5	46.939	4067400	27058000	0.143209	0.150322	-2.73388
ENSRNOP00000066438	BRCA1/BRCA2-containing complex, subunit "	Brcc3	ENSRNOP00000066438.1	"ENSRNOP00000066438.1 pep chromosome:Rnor_6.0:9:9863404:9865920:-1 gene:ENSRNOG00000048061.2 transcript:ENSRNOT00000071068.2 gene_biotype:protein_coding transcript_biotype:protein_coding gene_symbol:Brcc3 description:BRCA1/BRCA2-containing complex, subunit "	1	4	4	4	16.8	33.015	2224400	14782000	0.119332	0.15048	-2.73235
ENSRNOP00000023460	microtubule-associated protein 1B	Map1b	ENSRNOP00000023460.5	ENSRNOP00000023460.5 pep chromosome:Rnor_6.0:2:29675391:29768750:-1 gene:ENSRNOG00000017428.5 transcript:ENSRNOT00000023460.5 gene_biotype:protein_coding transcript_biotype:protein_coding gene_symbol:Map1b description:microtubule-associated protein 1B [Sou	1	27	27	26	15.2	269.64	4089800	27102000	0.143867	0.150904	-2.7283
ENSRNOP00000009183	glycogen phosphorylase L	Pygl	ENSRNOP00000009183.3	ENSRNOP00000009183.3 pep chromosome:Rnor_6.0:6:92597706:92643847:-1 gene:ENSRNOG00000006388.5 transcript:ENSRNOT00000009183.5 gene_biotype:protein_coding transcript_biotype:protein_coding gene_symbol:Pygl description:glycogen phosphorylase L [Source:RGD Sy	1	22	22	19	32.1	97.482	10767000	70761000	0.25261	0.15216	-2.71634
ENSRNOP00000070539	peroxisomal biogenesis factor 1	LOC102548286	ENSRNOP00000070539.1;ENSRNOP00000072373.1;ENSRNOP00000032453.3	ENSRNOP00000070539.1 pep chromosome:Rnor_6.0:13:90514362:90530349:1 gene:ENSRNOG00000057116.1 transcript:ENSRNOT00000085377.1 gene_biotype:protein_coding transcript_biotype:protein_coding gene_symbol:LOC102548286 description:peroxisomal biogenesis factor 1	3	3	3	3	17.4	31.861	2198200	14413000	0.121482	0.152515	-2.71298
ENSRNOP00000063499	translin	Tsn	ENSRNOP00000063499.3;ENSRNOP00000042839.5;ENSRNOP00000075985.1	ENSRNOP00000063499.3 pep chromosome:Rnor_6.0:13:34238717:34251650:-1 gene:ENSRNOG00000002319.9 transcript:ENSRNOT00000068524.4 gene_biotype:protein_coding transcript_biotype:protein_coding gene_symbol:Tsn description:translin [Source:RGD Symbol;Acc:621107]	3	9	9	9	54.8	26.171	22178000	144460000	0.30639	0.153523	-2.70347
ENSRNOP00000074525	acylphosphatase 1	Acyp1	ENSRNOP00000074525.1;ENSRNOP00000009086.5	ENSRNOP00000074525.1 pep chromosome:Rnor_6.0:6:109097065:109104050:-1 gene:ENSRNOG00000006744.7 transcript:ENSRNOT00000080009.1 gene_biotype:protein_coding transcript_biotype:protein_coding gene_symbol:Acyp1 description:acylphosphatase 1 [Source:RGD Symbol	2	3	3	3	32.3	11.312	9399300	61144000	0.254684	0.153724	-2.70159
ENSRNOP00000070761	Rho GTPase activating protein 1	Arhgap1	ENSRNOP00000070761.1;ENSRNOP00000059324.1	ENSRNOP00000070761.1 pep chromosome:Rnor_6.0:3:80556668:80575657:1 gene:ENSRNOG00000016610.7 transcript:ENSRNOT00000079118.1 gene_biotype:protein_coding transcript_biotype:protein_coding gene_symbol:Arhgap1 description:Rho GTPase activating protein 1 [Sour	2	7	7	7	19.6	50.622	14480000	93891000	0.307403	0.154221	-2.69693
ENSRNOP00000036834	ArfGAP with RhoGAP domain, ankyrin re"	Arap1	ENSRNOP00000036834.4	"ENSRNOP00000036834.4 pep chromosome:Rnor_6.0:1:166478005:166525255:1 gene:ENSRNOG00000019555.7 transcript:ENSRNOT00000030037.5 gene_biotype:protein_coding transcript_biotype:protein_coding gene_symbol:Arap1 description:ArfGAP with RhoGAP domain, ankyrin re"	1	6	6	6	6.4	161.1	1929400	12501000	0.12341	0.15434	-2.69582
ENSRNOP00000059655	ubiquitin-conjugating enzyme E2D 2	Ube2d2	ENSRNOP00000059655.1;ENSRNOP00000069374.1;ENSRNOP00000074051.1;ENSRNOP00000060962.3;ENSRNOP00000000750.7;ENSRNOP00000039621.1	ENSRNOP00000059655.1 pep chromosome:Rnor_6.0:18:28594892:28603335:1 gene:ENSRNOG00000042523.2 transcript:ENSRNOT00000067702.2 gene_biotype:protein_coding transcript_biotype:protein_coding gene_symbol:Ube2d2 description:ubiquitin-conjugating enzyme E2D 2 [S	6	3	3	3	44.9	13.603	75863000	491280000	0.311329	0.154419	-2.69508
ENSRNOP00000062102	ubiquitin conjugating enzyme E2 V2	Ube2v2	ENSRNOP00000062102.1;ENSRNOP00000068914.1	ENSRNOP00000062102.1 pep chromosome:Rnor_6.0:11:89557273:89591175:1 gene:ENSRNOG00000001829.7 transcript:ENSRNOT00000031401.4 gene_biotype:protein_coding transcript_biotype:protein_coding gene_symbol:Ube2v2 description:ubiquitin conjugating enzyme E2 V2 [S	2	6	6	2	50.3	16.353	25194000	160970000	0.310712	0.156514	-2.67564
ENSRNOP00000069778	G protein pathway suppressor 1	Gps1	ENSRNOP00000069778.1;ENSRNOP00000066704.2	ENSRNOP00000069778.1 pep chromosome:Rnor_6.0:10:109966904:109971911:1 gene:ENSRNOG00000046698.2 transcript:ENSRNOT00000085821.1 gene_biotype:protein_coding transcript_biotype:protein_coding gene_symbol:Gps1 description:G protein pathway suppressor 1 [Sourc	2	5	5	5	11.7	55.163	6535000	41569000	0.259272	0.157208	-2.66925
ENSRNOP00000071780	actin related protein 3	Actr3	ENSRNOP00000071780.1;ENSRNOP00000004520.6;ENSRNOP00000041576.3	ENSRNOP00000071780.1 pep chromosome:Rnor_6.0:13:41695183:41738658:-1 gene:ENSRNOG00000003206.7 transcript:ENSRNOT00000084552.1 gene_biotype:protein_coding transcript_biotype:protein_coding gene_symbol:Actr3 description:actin related protein 3 [Source:RGD S	3	19	19	19	65.4	47.583	71924000	456300000	0.316553	0.157624	-2.66544
ENSRNOP00000001247	RAN, member RAS oncogene family	Ran	ENSRNOP00000001247.4;ENSRNOP00000043623.3;ENSRNOP00000039019.2	"ENSRNOP00000001247.4 pep chromosome:Rnor_6.0:12:31320624:31323810:-1 gene:ENSRNOG00000000938.7 transcript:ENSRNOT00000001247.7 gene_biotype:protein_coding transcript_biotype:protein_coding gene_symbol:Ran description:RAN, member RAS oncogene family [Source"	3	9	9	9	42.6	24.423	222180000	1407600000	0.247606	0.157843	-2.66344
ENSRNOP00000068785	ring finger protein 114	Rnf114	ENSRNOP00000068785.1	ENSRNOP00000068785.1 pep chromosome:Rnor_6.0:3:164248731:164260497:1 gene:ENSRNOG00000060821.1 transcript:ENSRNOT00000086459.1 gene_biotype:protein_coding transcript_biotype:protein_coding gene_symbol:Rnf114 description:ring finger protein 114 [Source:RGD	1	3	3	3	14	25.664	1666000	10541000	0.127334	0.15805	-2.66155
ENSRNOP00000007676	S-phase kinase-associated protein 1	Skp1	ENSRNOP00000007676.5;ENSRNOP00000073214.1	ENSRNOP00000007676.5 pep chromosome:Rnor_6.0:10:37594578:37609498:1 gene:ENSRNOG00000005828.7 transcript:ENSRNOT00000007676.7 gene_biotype:protein_coding transcript_biotype:protein_coding gene_symbol:Skp1 description:S-phase kinase-associated protein 1 [So	2	8	8	8	48.5	18.672	43472000	274980000	0.317311	0.158091	-2.66117
ENSRNOP00000009923	serine/threonine kinase receptor asso	Strap	ENSRNOP00000009923.4;ENSRNOP00000067434.1	ENSRNOP00000009923.4 pep chromosome:Rnor_6.0:4:171730635:171745377:1 gene:ENSRNOG00000007134.6 transcript:ENSRNOT00000009923.6 gene_biotype:protein_coding transcript_biotype:protein_coding gene_symbol:Strap description:serine/threonine kinase receptor asso	2	11	11	11	40.3	38.456	30041000	189070000	0.318599	0.158888	-2.65392
ENSRNOP00000020853	protein arginine methyltransferase 3	Prmt3	ENSRNOP00000020853.3;ENSRNOP00000069745.1	ENSRNOP00000020853.3 pep chromosome:Rnor_6.0:1:105113595:105200259:1 gene:ENSRNOG00000014829.6 transcript:ENSRNOT00000020853.5 gene_biotype:protein_coding transcript_biotype:protein_coding gene_symbol:Prmt3 description:protein arginine methyltransferase 3	2	3	3	3	7.2	59.419	1581000	9926000	0.128634	0.159279	-2.65038
ENSRNOP00000058957	phosphatidylinositol transfer protei	Pitpnb	ENSRNOP00000058957.3;ENSRNOP00000050368.4	ENSRNOP00000058957.3 pep chromosome:Rnor_6.0:12:51281987:51341663:-1 gene:ENSRNOG00000000665.7 transcript:ENSRNOT00000066892.4 gene_biotype:protein_coding transcript_biotype:protein_coding gene_symbol:Pitpnb description:phosphatidylinositol transfer protei	2	9	9	9	39.9	31.45	16653000	103700000	0.316533	0.160588	-2.63856
ENSRNOP00000055678	BCAR1 scaffold protein, Cas family me"	Bcar1	ENSRNOP00000055678.4;ENSRNOP00000039940.4	"ENSRNOP00000055678.4 pep chromosome:Rnor_6.0:19:43932946:43955747:-1 gene:ENSRNOG00000019253.8 transcript:ENSRNOT00000058891.4 gene_biotype:protein_coding transcript_biotype:protein_coding gene_symbol:Bcar1 description:BCAR1 scaffold protein, Cas family me"	2	4	4	4	6.1	104.29	667070	4150300	0.078903	0.160728	-2.63731
ENSRNOP00000002321	eukaryotic translation initiation fa	Eif2b5	ENSRNOP00000002321.2	ENSRNOP00000002321.2 pep chromosome:Rnor_6.0:11:84080273:84090259:-1 gene:ENSRNOG00000038160.1 transcript:ENSRNOT00000002321.3 gene_biotype:protein_coding transcript_biotype:protein_coding gene_symbol:Eif2b5 description:eukaryotic translation initiation fa	1	2	2	2	3.5	80.205	1037700	6449900	0.079054	0.160886	-2.63589
ENSRNOP00000003691	UDP-glucose 6-dehydrogenase	Ugdh	ENSRNOP00000003691.2	ENSRNOP00000003691.2 pep chromosome:Rnor_6.0:14:44479614:44502845:1 gene:ENSRNOG00000002643.3 transcript:ENSRNOT00000003691.3 gene_biotype:protein_coding transcript_biotype:protein_coding gene_symbol:Ugdh description:UDP-glucose 6-dehydrogenase [Source:RGD	1	28	28	28	74.8	54.886	248680000	1545300000	0.252831	0.160927	-2.63552
ENSRNOP00000061437	guanylate binding protein 2	Gbp2	ENSRNOP00000061437.2	ENSRNOP00000061437.2 pep chromosome:Rnor_6.0:2:248276709:248293784:1 gene:ENSRNOG00000031743.5 transcript:ENSRNOT00000068683.3 gene_biotype:protein_coding transcript_biotype:protein_coding gene_symbol:Gbp2 description:guanylate binding protein 2 [Source:RG	1	11	11	11	18.1	67.355	16133000	100120000	0.317311	0.161137	-2.63364
ENSRNOP00000072789	aldo-keto reductase family 7, member"	Akr7a2	ENSRNOP00000072789.1;ENSRNOP00000024063.4	"ENSRNOP00000072789.1 pep chromosome:Rnor_6.0:5:157759448:157768471:1 gene:ENSRNOG00000017780.6 transcript:ENSRNOT00000083629.1 gene_biotype:protein_coding transcript_biotype:protein_coding gene_symbol:Akr7a2 description:aldo-keto reductase family 7, member"	2	4	4	4	20.2	37.526	5243100	32408000	0.156111	0.161784	-2.62786
ENSRNOP00000067418	EMAP like 1	Eml1	ENSRNOP00000067418.2;ENSRNOP00000067636.2	ENSRNOP00000067418.2 pep chromosome:Rnor_6.0:6:132383337:132450393:1 gene:ENSRNOG00000043143.4 transcript:ENSRNOT00000071733.2 gene_biotype:protein_coding transcript_biotype:protein_coding gene_symbol:Eml1 description:EMAP like 1 [Source:RGD Symbol;Acc:130	2	5	5	5	8.7	85.75	2041000	12573000	0.131865	0.162332	-2.62298
ENSRNOP00000069405	heterogeneous nuclear ribonucleoprot	Hnrnph3	ENSRNOP00000069405.1;ENSRNOP00000064570.1;ENSRNOP00000029804.3	ENSRNOP00000069405.1 pep chromosome:Rnor_6.0:20:27169267:27216941:1 gene:ENSRNOG00000048193.2 transcript:ENSRNOT00000077525.1 gene_biotype:protein_coding transcript_biotype:protein_coding gene_symbol:Hnrnph3 description:heterogeneous nuclear ribonucleoprot	3	3	3	3	10.7	36.869	1909800	11734000	0.132315	0.162758	-2.6192
ENSRNOP00000035090	biliverdin reductase B	Blvrb	ENSRNOP00000035090.4	ENSRNOP00000035090.4 pep chromosome:Rnor_6.0:1:84256159:84274075:1 gene:ENSRNOG00000024410.4 transcript:ENSRNOT00000031026.4 gene_biotype:protein_coding transcript_biotype:protein_coding gene_symbol:Blvrb description:biliverdin reductase B [Source:RGD Symb	2	7	7	7	25.8	22.094	30881000	188790000	0.326118	0.163573	-2.61199
ENSRNOP00000067771	protein kinase cAMP-dependent type I	Prkar1a	ENSRNOP00000067771.1;ENSRNOP00000033202.6	ENSRNOP00000067771.1 pep chromosome:Rnor_6.0:10:97940705:97957336:1 gene:ENSRNOG00000049876.1 transcript:ENSRNOT00000071153.1 gene_biotype:protein_coding transcript_biotype:protein_coding gene_symbol:Prkar1a description:protein kinase cAMP-dependent type I	2	14	14	14	40.7	43.094	31526000	192200000	0.326841	0.164027	-2.60799
ENSRNOP00000022343	eukaryotic translation initiation fac	Eif5a	ENSRNOP00000022343.5;ENSRNOP00000015779.5	ENSRNOP00000022343.5 pep chromosome:Rnor_6.0:10:56527085:56531483:-1 gene:ENSRNOG00000016478.7 transcript:ENSRNOT00000022343.7 gene_biotype:protein_coding transcript_biotype:protein_coding gene_symbol:Eif5a description:eukaryotic translation initiation fac	2	10	10	10	66.9	16.832	635620000	3870100000	0.258414	0.164239	-2.60613
ENSRNOP00000008525	galactokinase 1	Galk1	ENSRNOP00000008525.2	ENSRNOP00000008525.2 pep chromosome:Rnor_6.0:10:104560303:104564480:-1 gene:ENSRNOG00000006359.5 transcript:ENSRNOT00000008525.5 gene_biotype:protein_coding transcript_biotype:protein_coding gene_symbol:Galk1 description:galactokinase 1 [Source:RGD Symbol;	1	10	10	10	28.8	42.376	50094000	304920000	0.327252	0.164286	-2.60572
ENSRNOP00000003715	vacuolar protein sorting 4 homolog B	Vps4b	ENSRNOP00000003715.3;ENSRNOP00000046690.4	ENSRNOP00000003715.3 pep chromosome:Rnor_6.0:13:26825261:26850460:-1 gene:ENSRNOG00000002705.4 transcript:ENSRNOT00000003715.4 gene_biotype:protein_coding transcript_biotype:protein_coding gene_symbol:Vps4b description:vacuolar protein sorting 4 homolog B	2	3	3	3	7.9	49.451	2733300	16449000	0.135925	0.166168	-2.58928
ENSRNOP00000057176	diaphanous-related formin 1	Diaph1	ENSRNOP00000057176.4	ENSRNOP00000057176.4 pep chromosome:Rnor_6.0:18:30972907:31071371:-1 gene:ENSRNOG00000019688.8 transcript:ENSRNOT00000060432.5 gene_biotype:protein_coding transcript_biotype:protein_coding gene_symbol:Diaph1 description:diaphanous-related formin 1 [Source:	1	13	13	13	11.3	140.3	3437300	20604000	0.161753	0.166827	-2.58358
ENSRNOP00000070817	eukaryotic translation initiation fac	Eif2s3	ENSRNOP00000070817.1;ENSRNOP00000072851.1	ENSRNOP00000070817.1 pep chromosome:Rnor_6.0:X:63268037:63291107:-1 gene:ENSRNOG00000060793.1 transcript:ENSRNOT00000092019.1 gene_biotype:protein_coding transcript_biotype:protein_coding gene_symbol:Eif2s3 description:eukaryotic translation initiation fac	2	13	13	4	35.2	51.079	53255000	317680000	0.332556	0.167637	-2.57659
ENSRNOP00000024264	asparaginyl-tRNA synthetase 1	Nars1	ENSRNOP00000024264.6;ENSRNOP00000069069.1	ENSRNOP00000024264.6 pep chromosome:Rnor_6.0:18:59986360:60002569:-1 gene:ENSRNOG00000017852.8 transcript:ENSRNOT00000024264.8 gene_biotype:protein_coding transcript_biotype:protein_coding gene_symbol:Nars1 description:asparaginyl-tRNA synthetase 1 [Source	2	21	21	4	46.2	64.127	81862000	487780000	0.332853	0.167826	-2.57496
ENSRNOP00000070509	COMM domain containing 9	Commd9	ENSRNOP00000070509.1;ENSRNOP00000006628.3	ENSRNOP00000070509.1 pep chromosome:Rnor_6.0:3:91463660:91478097:1 gene:ENSRNOG00000004755.5 transcript:ENSRNOT00000081984.1 gene_biotype:protein_coding transcript_biotype:protein_coding gene_symbol:Commd9 description:COMM domain containing 9 [Source:RGD S	2	4	4	4	28.3	21.974	6764500	40190000	0.273594	0.168313	-2.57078
ENSRNOP00000072644	serine/threonine-protein kinase	LOC100910732	ENSRNOP00000072644.1;ENSRNOP00000065949.1;ENSRNOP00000040162.2	ENSRNOP00000072644.1 pep chromosome:Rnor_6.0:11:71981060:72021224:1 gene:ENSRNOG00000001747.5 transcript:ENSRNOT00000077269.1 gene_biotype:protein_coding transcript_biotype:protein_coding gene_symbol:LOC100910732 description:serine/threonine-protein kinase	3	15	15	9	34	57.96	12683000	75304000	0.273735	0.168424	-2.56983
ENSRNOP00000010318	cytidine/uridine monophosphate kinas	Cmpk1	ENSRNOP00000010318.5;ENSRNOP00000068780.1	ENSRNOP00000010318.5 pep chromosome:Rnor_6.0:5:133759735:133786452:-1 gene:ENSRNOG00000007775.7 transcript:ENSRNOT00000010318.7 gene_biotype:protein_coding transcript_biotype:protein_coding gene_symbol:Cmpk1 description:cytidine/uridine monophosphate kinas	2	6	6	6	30	25.833	16521000	97944000	0.327862	0.168678	-2.56766
ENSRNOP00000069008	ubiquitin protein ligase E3 component	Ubr4	ENSRNOP00000069008.1;ENSRNOP00000032156.4	ENSRNOP00000069008.1 pep chromosome:Rnor_6.0:5:157848211:157956132:1 gene:ENSRNOG00000018183.7 transcript:ENSRNOT00000082138.1 gene_biotype:protein_coding transcript_biotype:protein_coding gene_symbol:Ubr4 description:ubiquitin protein ligase E3 component	2	25	25	25	5.7	573.87	1156500	6820000	0.0874799	0.169575	-2.56001
ENSRNOP00000071795	Rap1 GTPase-GDP dissociation stim	Rap1gds1	ENSRNOP00000071795.1;ENSRNOP00000021457.6	ENSRNOP00000071795.1 pep chromosome:Rnor_6.0:2:244260069:244335165:-1 gene:ENSRNOG00000015987.7 transcript:ENSRNOT00000084860.1 gene_biotype:protein_coding transcript_biotype:protein_coding gene_symbol:Rap1gds1 description:Rap1 GTPase-GDP dissociation stim	2	13	13	13	32.4	57.511	11276000	66471000	0.275273	0.169638	-2.55947
ENSRNOP00000026581	COP9 signalosome subunit 8	Cops8	ENSRNOP00000026581.4	ENSRNOP00000026581.4 pep chromosome:Rnor_6.0:9:97772184:97782067:1 gene:ENSRNOG00000019635.6 transcript:ENSRNOT00000026581.6 gene_biotype:protein_coding transcript_biotype:protein_coding gene_symbol:Cops8 description:COP9 signalosome subunit 8 [Source:RGD	1	2	2	2	13.9	23.235	8303100	48687000	0.276414	0.17054	-2.55181
ENSRNOP00000035797	peptidylprolyl isomerase D	Ppid	ENSRNOP00000035797.2;ENSRNOP00000066795.2;ENSRNOP00000014382.3	ENSRNOP00000035797.2 pep chromosome:Rnor_6.0:2:178354890:178366685:1 gene:ENSRNOG00000027408.4 transcript:ENSRNOT00000037890.4 gene_biotype:protein_coding transcript_biotype:protein_coding gene_symbol:Ppid description:peptidylprolyl isomerase D [Source:RGD	3	13	12	12	40.5	40.765	23271000	135920000	0.331349	0.171211	-2.54615
ENSRNOP00000070465	phosphoglucomutase 3	Pgm3	ENSRNOP00000070465.1;ENSRNOP00000062246.1	ENSRNOP00000070465.1 pep chromosome:Rnor_6.0:8:94225515:94243137:-1 gene:ENSRNOG00000009515.7 transcript:ENSRNOT00000084694.1 gene_biotype:protein_coding transcript_biotype:protein_coding gene_symbol:Pgm3 description:phosphoglucomutase 3 [Source:RGD Symbol	2	12	12	12	30.1	59.684	10862000	63431000	0.277297	0.171241	-2.5459
ENSRNOP00000058846	ubiquitin specific peptidase 47	Usp47	ENSRNOP00000058846.1;ENSRNOP00000069266.1	ENSRNOP00000058846.1 pep chromosome:Rnor_6.0:1:176854653:176937763:1 gene:ENSRNOG00000026754.6 transcript:ENSRNOT00000065712.2 gene_biotype:protein_coding transcript_biotype:protein_coding gene_symbol:Usp47 description:ubiquitin specific peptidase 47 [Sour	2	3	3	3	2.4	154.69	747800	4358900	0.0894362	0.171557	-2.54324
ENSRNOP00000024841	eukaryotic translation initiation fa	Eif2b3	ENSRNOP00000024841.6	ENSRNOP00000024841.6 pep chromosome:Rnor_6.0:5:135882967:135949818:1 gene:ENSRNOG00000018375.7 transcript:ENSRNOT00000024841.7 gene_biotype:protein_coding transcript_biotype:protein_coding gene_symbol:Eif2b3 description:eukaryotic translation initiation fa	1	5	5	5	14.4	50.435	2346000	13635000	0.142157	0.172057	-2.53904
ENSRNOP00000045593	NEDD8 activating enzyme E1 subunit 1	Nae1	ENSRNOP00000045593.3	ENSRNOP00000045593.3 pep chromosome:Rnor_6.0:19:653510:680376:1 gene:ENSRNOG00000033133.4 transcript:ENSRNOT00000048221.3 gene_biotype:protein_coding transcript_biotype:protein_coding gene_symbol:Nae1 description:NEDD8 activating enzyme E1 subunit 1 [Sourc	1	4	4	4	7.9	60.416	538160	3108300	0.0910035	0.173136	-2.53002
ENSRNOP00000066344	perilipin 3	Plin3	ENSRNOP00000066344.1	ENSRNOP00000066344.1 pep chromosome:Rnor_6.0:9:10773901:10781109:1 gene:ENSRNOG00000048834.2 transcript:ENSRNOT00000070978.2 gene_biotype:protein_coding transcript_biotype:protein_coding gene_symbol:Plin3 description:perilipin 3 [Source:RGD Symbol;Acc:1595	1	9	9	9	33.1	47.343	15316000	88168000	0.334768	0.173714	-2.52522
ENSRNOP00000014038	COMM domain containing 7	Commd7	ENSRNOP00000014038.4	ENSRNOP00000014038.4 pep chromosome:Rnor_6.0:3:149101243:149115209:-1 gene:ENSRNOG00000010538.7 transcript:ENSRNOT00000014038.7 gene_biotype:protein_coding transcript_biotype:protein_coding gene_symbol:Commd7 description:COMM domain containing 7 [Source:RG	1	2	2	2	11.5	22.595	1499500	8626200	0.144034	0.173831	-2.52424
ENSRNOP00000074919	actin related protein 2/3 complex, subu"	Arpc2	ENSRNOP00000074919.1;ENSRNOP00000071740.1;ENSRNOP00000019265.6;ENSRNOP00000074808.1;ENSRNOP00000072262.1;ENSRNOP00000072002.1	"ENSRNOP00000074919.1 pep chromosome:Rnor_6.0:9:81518176:81548866:1 gene:ENSRNOG00000014289.7 transcript:ENSRNOT00000078317.1 gene_biotype:protein_coding transcript_biotype:protein_coding gene_symbol:Arpc2 description:actin related protein 2/3 complex, subu"	6	14	14	14	58.3	34.347	100780000	579560000	0.274519	0.173891	-2.52375
ENSRNOP00000022194	serpin family B member 9	Serpinb9	ENSRNOP00000022194.5;ENSRNOP00000064132.2;ENSRNOP00000035469.4	ENSRNOP00000022194.5 pep chromosome:Rnor_6.0:17:32650441:32661865:-1 gene:ENSRNOG00000033772.5 transcript:ENSRNOT00000022194.7 gene_biotype:protein_coding transcript_biotype:protein_coding gene_symbol:Serpinb9 description:serpin family B member 9 [Source:R	3	16	16	16	50.3	42.301	75111000	430770000	0.343048	0.174365	-2.51982
ENSRNOP00000001115	DExD-box helicase 39B	Ddx39b	ENSRNOP00000001115.4;ENSRNOP00000075517.1	ENSRNOP00000001115.4 pep chromosome:Rnor_6.0:20:4806108:4818568:-1 gene:ENSRNOG00000000841.7 transcript:ENSRNOT00000001115.6 gene_biotype:protein_coding transcript_biotype:protein_coding gene_symbol:Ddx39b description:DExD-box helicase 39B [Source:RGD Symb	2	16	16	6	50.5	49.035	59425000	340570000	0.343237	0.174487	-2.51881
ENSRNOP00000034271	ubiquitin-conjugating enzyme E2M	Ube2m	ENSRNOP00000034271.4	ENSRNOP00000034271.4 pep chromosome:Rnor_6.0:1:65537640:65541177:1 gene:ENSRNOG00000027514.6 transcript:ENSRNOT00000031007.6 gene_biotype:protein_coding transcript_biotype:protein_coding gene_symbol:Ube2m description:ubiquitin-conjugating enzyme E2M [Sourc	1	5	5	5	26.8	20.9	28681000	164200000	0.336068	0.174671	-2.51729
ENSRNOP00000029603	SWI5 homologous recombination repair pr	Swi5	ENSRNOP00000029603.3;ENSRNOP00000067722.1	ENSRNOP00000029603.3 pep chromosome:Rnor_6.0:3:11307981:11317049:-1 gene:ENSRNOG00000022860.5 transcript:ENSRNOT00000030558.5 gene_biotype:protein_coding transcript_biotype:protein_coding gene_symbol:Swi5 description:SWI5 homologous recombination repair pr	2	3	3	3	42.7	10.278	10105000	57780000	0.281867	0.174888	-2.5155
ENSRNOP00000002169	chaperonin containing TCP1 subunit 8 [	Cct8	ENSRNOP00000002169.4	ENSRNOP00000002169.4 pep chromosome:Rnor_6.0:11:27130172:27141881:-1 gene:ENSRNOG00000001592.6 transcript:ENSRNOT00000002169.6 gene_biotype:protein_coding transcript_biotype:protein_coding gene_symbol:Cct8 description:chaperonin containing TCP1 subunit 8 [	1	28	28	28	66.1	59.588	109700000	619430000	0.279816	0.177098	-2.49738
ENSRNOP00000001918	adaptor related protein complex 1 subu	Ap1s1	ENSRNOP00000001918.5;ENSRNOP00000070442.1;ENSRNOP00000063764.1	ENSRNOP00000001918.5 pep chromosome:Rnor_6.0:12:22665112:22676075:1 gene:ENSRNOG00000001415.6 transcript:ENSRNOT00000001918.6 gene_biotype:protein_coding transcript_biotype:protein_coding gene_symbol:Ap1s1 description:adaptor related protein complex 1 subu	3	2	2	2	22.2	18.733	1802600	10138000	0.148238	0.177806	-2.49162
ENSRNOP00000009666	proteasome 20S subunit alpha 6	Psma6	ENSRNOP00000009666.3;ENSRNOP00000071403.1	ENSRNOP00000009666.3 pep chromosome:Rnor_6.0:6:76188083:76205426:1 gene:ENSRNOG00000007114.6 transcript:ENSRNOT00000009666.6 gene_biotype:protein_coding transcript_biotype:protein_coding gene_symbol:Psma6 description:proteasome 20S subunit alpha 6 [Source:	2	12	12	12	53.7	27.399	66036000	369930000	0.349413	0.178509	-2.48593
ENSRNOP00000013899	CTP synthase 1	Ctps1	ENSRNOP00000013899.4	ENSRNOP00000013899.4 pep chromosome:Rnor_6.0:5:139475934:139505065:-1 gene:ENSRNOG00000009963.5 transcript:ENSRNOT00000013899.5 gene_biotype:protein_coding transcript_biotype:protein_coding gene_symbol:Ctps1 description:CTP synthase 1 [Source:RGD Symbol;Ac	1	18	18	16	39.3	66.64	22623000	126350000	0.341967	0.17905	-2.48156
ENSRNOP00000035540	glutamate-cysteine ligase, catalytic sub"	Gclc	ENSRNOP00000035540.3	"ENSRNOP00000035540.3 pep chromosome:Rnor_6.0:8:85059051:85097468:1 gene:ENSRNOG00000006302.4 transcript:ENSRNOT00000033196.3 gene_biotype:protein_coding transcript_biotype:protein_coding gene_symbol:Gclc description:glutamate-cysteine ligase, catalytic sub"	1	4	4	4	6	72.618	1185700	6610500	0.097257	0.179366	-2.47902
ENSRNOP00000006584	synapse associated protein 1	Syap1	ENSRNOP00000006584.5	ENSRNOP00000006584.5 pep chromosome:Rnor_6.0:X:33528081:33562589:1 gene:ENSRNOG00000004304.6 transcript:ENSRNOT00000006584.6 gene_biotype:protein_coding transcript_biotype:protein_coding gene_symbol:Syap1 description:synapse associated protein 1 [Source:RG	1	3	3	3	6.4	40.797	4640900	25826000	0.176053	0.179699	-2.47635
ENSRNOP00000073084	structure specific recognition protein	Ssrp1	ENSRNOP00000073084.1;ENSRNOP00000012022.3	ENSRNOP00000073084.1 pep chromosome:Rnor_6.0:3:72447537:72457649:1 gene:ENSRNOG00000008825.6 transcript:ENSRNOT00000091901.1 gene_biotype:protein_coding transcript_biotype:protein_coding gene_symbol:Ssrp1 description:structure specific recognition protein	2	9	9	9	15.9	80.914	6322600	35129000	0.176367	0.179982	-2.47407
ENSRNOP00000052330	coatomer protein complex, subunit zeta"	Copz2	ENSRNOP00000052330.3	"ENSRNOP00000052330.3 pep chromosome:Rnor_6.0:10:84718824:84731880:1 gene:ENSRNOG00000009225.7 transcript:ENSRNOT00000055464.4 gene_biotype:protein_coding transcript_biotype:protein_coding gene_symbol:Copz2 description:coatomer protein complex, subunit zeta"	1	5	5	5	32.4	23.267	20089000	110990000	0.344566	0.180998	-2.46595
ENSRNOP00000017175	NAD(P)H quinone dehydrogenase 1	Nqo1	ENSRNOP00000017175.4	ENSRNOP00000017175.4 pep chromosome:Rnor_6.0:19:38422164:38437180:1 gene:ENSRNOG00000012772.5 transcript:ENSRNOT00000017174.5 gene_biotype:protein_coding transcript_biotype:protein_coding gene_symbol:Nqo1 description:NAD(P)H quinone dehydrogenase 1 [Source	1	9	9	9	42	30.946	74416000	411130000	0.353207	0.181004	-2.46591
ENSRNOP00000001820	COP9 signalosome subunit 6	Cops6	ENSRNOP00000001820.3	ENSRNOP00000001820.3 pep chromosome:Rnor_6.0:12:19303387:19306226:1 gene:ENSRNOG00000001346.4 transcript:ENSRNOT00000001820.4 gene_biotype:protein_coding transcript_biotype:protein_coding gene_symbol:Cops6 description:COP9 signalosome subunit 6 [Source:RGD	1	6	6	6	25.9	37.702	11540000	63708000	0.289598	0.181139	-2.46483
ENSRNOP00000064289	VPS26 retromer complex component B	Vps26b	ENSRNOP00000064289.1	ENSRNOP00000064289.1 pep chromosome:Rnor_6.0:8:28054407:28075514:-1 gene:ENSRNOG00000047235.1 transcript:ENSRNOT00000072851.1 gene_biotype:protein_coding transcript_biotype:protein_coding gene_symbol:Vps26b description:VPS26 retromer complex component B [S	1	4	4	4	14.3	39.124	6906400	38099000	0.177794	0.181275	-2.46375
ENSRNOP00000052657	protein tyrosine phosphatase, recepto"	Ptpra	ENSRNOP00000052657.3;ENSRNOP00000069583.1	"ENSRNOP00000052657.3 pep chromosome:Rnor_6.0:3:122976104:123084569:1 gene:ENSRNOG00000021223.7 transcript:ENSRNOT00000055801.4 gene_biotype:protein_coding transcript_biotype:protein_coding gene_symbol:Ptpra description:protein tyrosine phosphatase, recepto"	2	2	2	2	2.9	90.197	2836700	15640000	0.152009	0.181375	-2.46296
ENSRNOP00000062170	VPS26 retromer complex component A [	Vps26a	ENSRNOP00000062170.1;ENSRNOP00000070391.1	ENSRNOP00000062170.1 pep chromosome:Rnor_6.0:20:32086746:32115310:-1 gene:ENSRNOG00000030683.5 transcript:ENSRNOT00000067883.2 gene_biotype:protein_coding transcript_biotype:protein_coding gene_symbol:Vps26a description:VPS26 retromer complex component A [	2	8	8	8	32.7	38.114	7735500	42597000	0.29016	0.181597	-2.46119
ENSRNOP00000025241	developmentally regulated GTP binding	Drg1	ENSRNOP00000025241.4	ENSRNOP00000025241.4 pep chromosome:Rnor_6.0:14:83460540:83476568:-1 gene:ENSRNOG00000018590.5 transcript:ENSRNOT00000025241.5 gene_biotype:protein_coding transcript_biotype:protein_coding gene_symbol:Drg1 description:developmentally regulated GTP binding	1	5	5	5	16.6	40.512	6503800	35674000	0.178937	0.182312	-2.45552
ENSRNOP00000068982	NPL4 homolog, ubiquitin recognitio"	Nploc4	ENSRNOP00000068982.1;ENSRNOP00000051856.3	"ENSRNOP00000068982.1 pep chromosome:Rnor_6.0:10:109555241:109604899:-1 gene:ENSRNOG00000036698.4 transcript:ENSRNOT00000080188.1 gene_biotype:protein_coding transcript_biotype:protein_coding gene_symbol:Nploc4 description:NPL4 homolog, ubiquitin recognitio"	2	5	5	5	11	68.013	3433800	18820000	0.15315	0.182455	-2.45439
ENSRNOP00000064445	fatty acid synthase	Fasn	ENSRNOP00000064445.1	ENSRNOP00000064445.1 pep chromosome:Rnor_6.0:10:109987735:110005901:-1 gene:ENSRNOG00000045636.2 transcript:ENSRNOT00000073321.2 gene_biotype:protein_coding transcript_biotype:protein_coding gene_symbol:Fasn description:fatty acid synthase [Source:RGD Symb	1	54	54	54	32.1	272.65	18347000	100520000	0.346586	0.182521	-2.45387
ENSRNOP00000014859	importin 5	Ipo5	ENSRNOP00000014859.4;ENSRNOP00000066802.2;ENSRNOP00000074790.1	ENSRNOP00000014859.4 pep chromosome:Rnor_6.0:15:106257650:106292112:1 gene:ENSRNOG00000010989.8 transcript:ENSRNOT00000014859.8 gene_biotype:protein_coding transcript_biotype:protein_coding gene_symbol:Ipo5 description:importin 5 [Source:RGD Symbol;Acc:130	3	37	37	37	43.8	123.7	58460000	319310000	0.356349	0.183082	-2.44944
ENSRNOP00000072621	elongin B	Elob	ENSRNOP00000072621.1;ENSRNOP00000006892.5;ENSRNOP00000048876.4;ENSRNOP00000010249.3;ENSRNOP00000065159.1;ENSRNOP00000070188.1	ENSRNOP00000072621.1 pep chromosome:Rnor_6.0:10:13163036:13168217:-1 gene:ENSRNOG00000004814.6 transcript:ENSRNOT00000087768.1 gene_biotype:protein_coding transcript_biotype:protein_coding gene_symbol:Elob description:elongin B [Source:RGD Symbol;Acc:62120	6	7	7	7	49.2	13.17	60677000	330730000	0.356924	0.183464	-2.44643
ENSRNOP00000024712	nucleolin	Ncl	ENSRNOP00000024712.3	ENSRNOP00000024712.3 pep chromosome:Rnor_6.0:9:93368932:93377643:-1 gene:ENSRNOG00000018273.7 transcript:ENSRNOT00000024712.5 gene_biotype:protein_coding transcript_biotype:protein_coding gene_symbol:Ncl description:nucleolin [Source:RGD Symbol;Acc:3153]	1	21	21	21	29.6	77.276	142420000	775470000	0.290558	0.183656	-2.44492
ENSRNOP00000017239	WD repeat domain 61	Wdr61	ENSRNOP00000017239.6;ENSRNOP00000073674.1	ENSRNOP00000017239.6 pep chromosome:Rnor_6.0:8:59296346:59313521:-1 gene:ENSRNOG00000012803.7 transcript:ENSRNOT00000017239.7 gene_biotype:protein_coding transcript_biotype:protein_coding gene_symbol:Wdr61 description:WD repeat domain 61 [Source:RGD Symbol	2	5	5	5	27.9	33.746	10144000	54979000	0.29371	0.184507	-2.43825
ENSRNOP00000017081	minichromosome maintenance complex comp	Mcm3	ENSRNOP00000017081.7	ENSRNOP00000017081.7 pep chromosome:Rnor_6.0:9:26914057:26932201:-1 gene:ENSRNOG00000012543.7 transcript:ENSRNOT00000017081.7 gene_biotype:protein_coding transcript_biotype:protein_coding gene_symbol:Mcm3 description:minichromosome maintenance complex comp	1	8	8	8	11.8	91.658	2854400	15445000	0.155638	0.184811	-2.43588
ENSRNOP00000034485	ubiquitin specific peptidase 15	Usp15	ENSRNOP00000034485.5;ENSRNOP00000071983.1	ENSRNOP00000034485.5 pep chromosome:Rnor_6.0:7:66595742:66686198:1 gene:ENSRNOG00000023202.6 transcript:ENSRNOT00000031191.6 gene_biotype:protein_coding transcript_biotype:protein_coding gene_symbol:Usp15 description:ubiquitin specific peptidase 15 [Source	2	5	5	5	5.7	109.24	773810	4177000	0.103268	0.185255	-2.43242
ENSRNOP00000023452	tubulin, beta 3 class III	Tubb3	ENSRNOP00000023452.3	"ENSRNOP00000023452.3 pep chromosome:Rnor_6.0:19:56220755:56229813:1 gene:ENSRNOG00000017209.6 transcript:ENSRNOT00000023452.6 gene_biotype:protein_coding transcript_biotype:protein_coding gene_symbol:Tubb3 description:tubulin, beta 3 class III [Source:RGD "	1	16	4	4	49.1	50.418	15006000	80885000	0.350542	0.185523	-2.43033
ENSRNOP00000002533	mitogen activated protein kinase 1	Mapk1	ENSRNOP00000002533.6;ENSRNOP00000073896.1;ENSRNOP00000050164.3;ENSRNOP00000013053.3	ENSRNOP00000002533.6 pep chromosome:Rnor_6.0:11:88211599:88273254:-1 gene:ENSRNOG00000001849.7 transcript:ENSRNOT00000002533.7 gene_biotype:protein_coding transcript_biotype:protein_coding gene_symbol:Mapk1 description:mitogen activated protein kinase 1 [S	4	10	10	6	31.3	41.275	24650000	132480000	0.351254	0.186066	-2.42612
ENSRNOP00000026334	dynactin subunit 4	Dctn4	ENSRNOP00000026334.4;ENSRNOP00000026394.3	ENSRNOP00000026334.4 pep chromosome:Rnor_6.0:18:55797198:55822036:1 gene:ENSRNOG00000019298.7 transcript:ENSRNOT00000026334.6 gene_biotype:protein_coding transcript_biotype:protein_coding gene_symbol:Dctn4 description:dynactin subunit 4 [Source:RGD Symbol;	2	5	5	5	14.8	52.273	3696900	19835000	0.183416	0.186383	-2.42366
ENSRNOP00000061516	actin related protein 2/3 complex, sub"	Arpc5	ENSRNOP00000061516.1;ENSRNOP00000075768.1;ENSRNOP00000073332.1	"ENSRNOP00000061516.1 pep chromosome:Rnor_6.0:13:70174936:70183879:1 gene:ENSRNOG00000028062.7 transcript:ENSRNOT00000064068.3 gene_biotype:protein_coding transcript_biotype:protein_coding gene_symbol:Arpc5 description:actin related protein 2/3 complex, sub"	3	3	3	3	29.1	16.32	53429000	286430000	0.361526	0.186534	-2.42249
ENSRNOP00000017579	methionyl aminopeptidase 1	Metap1	ENSRNOP00000017579.5	ENSRNOP00000017579.5 pep chromosome:Rnor_6.0:2:243744620:243777673:-1 gene:ENSRNOG00000012947.5 transcript:ENSRNOT00000017579.5 gene_biotype:protein_coding transcript_biotype:protein_coding gene_symbol:Metap1 description:methionyl aminopeptidase 1 [Source:	1	8	8	8	30.8	43.205	9286700	49285000	0.298451	0.188429	-2.40791
ENSRNOP00000030138	twinfilin actin-binding protein 1	Twf1	ENSRNOP00000030138.3	ENSRNOP00000030138.3 pep chromosome:Rnor_6.0:7:135838648:135850542:-1 gene:ENSRNOG00000022507.3 transcript:ENSRNOT00000038032.3 gene_biotype:protein_coding transcript_biotype:protein_coding gene_symbol:Twf1 description:twinfilin actin-binding protein 1 [So	1	12	12	12	44	40.09	25103000	132840000	0.355043	0.188972	-2.40376
ENSRNOP00000007087	phosphoribosylformylglycinamidine synt	Pfas	ENSRNOP00000007087.7;ENSRNOP00000068779.1	ENSRNOP00000007087.7 pep chromosome:Rnor_6.0:10:55573651:55589978:-1 gene:ENSRNOG00000005193.7 transcript:ENSRNOT00000007087.7 gene_biotype:protein_coding transcript_biotype:protein_coding gene_symbol:Pfas description:phosphoribosylformylglycinamidine synt	2	8	8	8	7.2	136.89	1240500	6546700	0.107641	0.189485	-2.39985
ENSRNOP00000075473	COP9 signalosome subunit 2	Cops2	ENSRNOP00000075473.1;ENSRNOP00000012287.5	ENSRNOP00000075473.1 pep chromosome:Rnor_6.0:3:118109406:118137191:-1 gene:ENSRNOG00000008744.6 transcript:ENSRNOT00000084154.1 gene_biotype:protein_coding transcript_biotype:protein_coding gene_symbol:Cops2 description:COP9 signalosome subunit 2 [Source:R	2	8	8	8	22.6	51.596	9935900	52123000	0.301085	0.190624	-2.3912
ENSRNOP00000021176	protein phosphatase 6, catalytic subun"	Ppp6c	ENSRNOP00000021176.3	"ENSRNOP00000021176.3 pep chromosome:Rnor_6.0:3:23480266:23510959:-1 gene:ENSRNOG00000015145.4 transcript:ENSRNOT00000021176.4 gene_biotype:protein_coding transcript_biotype:protein_coding gene_symbol:Ppp6c description:protein phosphatase 6, catalytic subun"	1	3	3	3	11.8	35.159	2691400	14072000	0.162439	0.191259	-2.3864
ENSRNOP00000036882	eukaryotic translation elongation fact	Eef1b2	ENSRNOP00000036882.4;ENSRNOP00000051487.2	ENSRNOP00000036882.4 pep chromosome:Rnor_6.0:9:69953440:69956160:1 gene:ENSRNOG00000024186.4 transcript:ENSRNOT00000034740.4 gene_biotype:protein_coding transcript_biotype:protein_coding gene_symbol:Eef1b2 description:eukaryotic translation elongation fact	2	8	7	7	53.8	24.675	266810000	1394800000	0.302913	0.191289	-2.38617
ENSRNOP00000026651	UBX domain protein 1	Ubxn1	ENSRNOP00000026651.3	ENSRNOP00000026651.3 pep chromosome:Rnor_6.0:1:225068009:225071945:1 gene:ENSRNOG00000019666.7 transcript:ENSRNOT00000026651.5 gene_biotype:protein_coding transcript_biotype:protein_coding gene_symbol:Ubxn1 description:UBX domain protein 1 [Source:RGD Symb	1	7	7	7	30.6	33.581	17586000	91218000	0.359974	0.192791	-2.37489
ENSRNOP00000074514	ezrin	Ezr	ENSRNOP00000074514.1;ENSRNOP00000046593.2	ENSRNOP00000074514.1 pep chromosome:Rnor_6.0:1:47288576:47307488:-1 gene:ENSRNOG00000018524.6 transcript:ENSRNOT00000090033.1 gene_biotype:protein_coding transcript_biotype:protein_coding gene_symbol:Ezr description:ezrin [Source:RGD Symbol;Acc:621161];ENS	2	19	9	9	30.8	69.287	9855400	51117000	0.303681	0.192801	-2.37482
ENSRNOP00000001315	actin related protein 2/3 complex, s"	Arpc1b	ENSRNOP00000001315.4	"ENSRNOP00000001315.4 pep chromosome:Rnor_6.0:12:11252296:11265865:-1 gene:ENSRNOG00000000991.6 transcript:ENSRNOT00000001315.6 gene_biotype:protein_coding transcript_biotype:protein_coding gene_symbol:Arpc1b description:actin related protein 2/3 complex, s"	1	12	12	11	41.4	41.056	92355000	479000000	0.37081	0.192808	-2.37476
ENSRNOP00000002736	YTH domain containing 1	Ythdc1	ENSRNOP00000002736.2	ENSRNOP00000002736.2 pep chromosome:Rnor_6.0:14:22971836:23002011:-1 gene:ENSRNOG00000001996.7 transcript:ENSRNOT00000002736.6 gene_biotype:protein_coding transcript_biotype:protein_coding gene_symbol:Ythdc1 description:YTH domain containing 1 [Source:RGD	1	4	4	4	5.3	85.901	6340700	32599000	0.192302	0.194506	-2.36211
ENSRNOP00000015620	WASH complex subunit 2C	Washc2c	ENSRNOP00000015620.5	ENSRNOP00000015620.5 pep chromosome:Rnor_6.0:4:148139537:148197365:1 gene:ENSRNOG00000011653.6 transcript:ENSRNOT00000015620.6 gene_biotype:protein_coding transcript_biotype:protein_coding gene_symbol:Washc2c description:WASH complex subunit 2C [Source:RGD	1	7	7	7	7.4	145.06	1204800	6191200	0.112987	0.194599	-2.36143
ENSRNOP00000071553		AC115670.2	ENSRNOP00000071553.1;ENSRNOP00000007276.4	ENSRNOP00000071553.1 pep chromosome:Rnor_6.0:17:45745473:45746753:-1 gene:ENSRNOG00000060002.1 transcript:ENSRNOT00000077475.1 gene_biotype:protein_coding transcript_biotype:protein_coding gene_symbol:AC115670.2;ENSRNOP00000007276.4 pep chromosome:Rnor_6.0	2	3	3	3	7.5	49.205	2529800	12986000	0.166177	0.19481	-2.35986
ENSRNOP00000072902	G protein nucleolar 1	Gnl1	ENSRNOP00000072902.1;ENSRNOP00000073902.1;ENSRNOP00000045697.2	ENSRNOP00000072902.1 pep chromosome:Rnor_6.0:20:3290645:3298835:-1 gene:ENSRNOG00000000798.6 transcript:ENSRNOT00000083617.1 gene_biotype:protein_coding transcript_biotype:protein_coding gene_symbol:Gnl1 description:G protein nucleolar 1 [Source:RGD Symbol	3	4	4	4	9.6	54.384	2166200	11101000	0.16652	0.195136	-2.35745
ENSRNOP00000017409	eukaryotic translation initiation fact	Eif3m	ENSRNOP00000017409.5	ENSRNOP00000017409.5 pep chromosome:Rnor_6.0:3:94990068:95007712:-1 gene:ENSRNOG00000012738.7 transcript:ENSRNOT00000017409.7 gene_biotype:protein_coding transcript_biotype:protein_coding gene_symbol:Eif3m description:eukaryotic translation initiation fact	1	11	11	11	46.3	42.516	40681000	208310000	0.37444	0.195291	-2.35631
ENSRNOP00000001593	cystatin B	Cstb	ENSRNOP00000001593.2	ENSRNOP00000001593.2 pep chromosome:Rnor_6.0:20:10966331:10968432:-1 gene:ENSRNOG00000001201.4 transcript:ENSRNOT00000001593.4 gene_biotype:protein_coding transcript_biotype:protein_coding gene_symbol:Cstb description:cystatin B [Source:RGD Symbol;Acc:2435	1	6	6	6	71.4	11.196	126470000	646780000	0.309722	0.195538	-2.35448
ENSRNOP00000056930	EARP complex and GARP complex interacti	Eipr1	ENSRNOP00000056930.4	ENSRNOP00000056930.4 pep chromosome:Rnor_6.0:6:48021771:48135241:1 gene:ENSRNOG00000009285.7 transcript:ENSRNOT00000060185.4 gene_biotype:protein_coding transcript_biotype:protein_coding gene_symbol:Eipr1 description:EARP complex and GARP complex interacti	1	2	2	2	5.7	43.058	1660200	8479200	0.167216	0.195797	-2.35257
ENSRNOP00000060791	phosphatidylinositol 3-kinase, cataly"	Pik3c3	ENSRNOP00000060791.2	"ENSRNOP00000060791.2 pep chromosome:Rnor_6.0:18:22964210:23047895:1 gene:ENSRNOG00000017840.5 transcript:ENSRNOT00000066816.2 gene_biotype:protein_coding transcript_biotype:protein_coding gene_symbol:Pik3c3 description:phosphatidylinositol 3-kinase, cataly"	1	2	2	2	2.1	101.53	445210	2271300	0.114479	0.196015	-2.35096
ENSRNOP00000071846	G1 to S phase transition 1	Gspt1	ENSRNOP00000071846.1;ENSRNOP00000067103.1;ENSRNOP00000003213.3;ENSRNOP00000068098.1	ENSRNOP00000071846.1 pep chromosome:Rnor_6.0:10:4312863:4446200:1 gene:ENSRNOG00000046271.2 transcript:ENSRNOT00000091610.1 gene_biotype:protein_coding transcript_biotype:protein_coding gene_symbol:Gspt1 description:G1 to S phase transition 1 [Source:RGD S	4	14	14	14	27.7	68.751	41156000	209500000	0.376125	0.196449	-2.34778
ENSRNOP00000073816	craniofacial development protein 1	Cfdp1	ENSRNOP00000073816.1;ENSRNOP00000026249.2	ENSRNOP00000073816.1 pep chromosome:Rnor_6.0:19:43971474:44078336:-1 gene:ENSRNOG00000019326.5 transcript:ENSRNOT00000089873.1 gene_biotype:protein_coding transcript_biotype:protein_coding gene_symbol:Cfdp1 description:craniofacial development protein 1 [S	2	2	2	2	9.1	31.31	2008200	10161000	0.169152	0.197638	-2.33907
ENSRNOP00000042031	FAU, ubiquitin like and ribosomal protein"	Fau	ENSRNOP00000042031.3;ENSRNOP00000034657.4;ENSRNOP00000028481.4	"ENSRNOP00000042031.3 pep chromosome:Rnor_6.0:6:86921721:86922122:1 gene:ENSRNOG00000046393.1 transcript:ENSRNOT00000048726.3 gene_biotype:protein_coding transcript_biotype:protein_coding gene_symbol:Fau description:FAU, ubiquitin like and ribosomal protein"	3	1	1	1	7.5	14.372	214300000	1083700000	0.313245	0.197748	-2.33826
ENSRNOP00000002242	proteasome assembly chaperone 1	Psmg1	ENSRNOP00000002242.6	ENSRNOP00000002242.6 pep chromosome:Rnor_6.0:11:36327800:36337256:-1 gene:ENSRNOG00000001643.7 transcript:ENSRNOT00000002242.7 gene_biotype:protein_coding transcript_biotype:protein_coding gene_symbol:Psmg1 description:proteasome assembly chaperone 1 [Sour	1	3	3	3	12.5	33.238	2125800	10748000	0.169307	0.197786	-2.33799
ENSRNOP00000069121	dimethylarginine dimethylaminohydrolase	Ddah2	ENSRNOP00000069121.1;ENSRNOP00000068864.1;ENSRNOP00000001118.2	ENSRNOP00000069121.1 pep chromosome:Rnor_6.0:20:5049496:5052585:1 gene:ENSRNOG00000000842.5 transcript:ENSRNOT00000088251.1 gene_biotype:protein_coding transcript_biotype:protein_coding gene_symbol:Ddah2 description:dimethylarginine dimethylaminohydrolase	3	4	3	3	17.5	29.688	3004500	15173000	0.169549	0.198016	-2.33631
ENSRNOP00000008374	methylenetetrahydrofolate dehydrogenas	Mthfd1	ENSRNOP00000008374.3;ENSRNOP00000023913.3	ENSRNOP00000008374.3 pep chromosome:Rnor_6.0:6:99282850:99350340:1 gene:ENSRNOG00000005602.5 transcript:ENSRNOT00000008374.3 gene_biotype:protein_coding transcript_biotype:protein_coding gene_symbol:Mthfd1 description:methylenetetrahydrofolate dehydrogenas	2	18	17	17	20.3	100.96	8886500	44866000	0.309903	0.198068	-2.33594
ENSRNOP00000002310	carbonyl reductase 3	Cbr3	ENSRNOP00000002310.4	ENSRNOP00000002310.4 pep chromosome:Rnor_6.0:11:33909439:33917674:1 gene:ENSRNOG00000001701.6 transcript:ENSRNOT00000002310.6 gene_biotype:protein_coding transcript_biotype:protein_coding gene_symbol:Cbr3 description:carbonyl reductase 3 [Source:RGD Symbol	1	6	5	5	24.2	30.841	6733200	33965000	0.196363	0.198239	-2.33468
ENSRNOP00000019486	basic leucine zipper and W2 domains 1	Bzw1	ENSRNOP00000019486.4	ENSRNOP00000019486.4 pep chromosome:Rnor_6.0:9:65279675:65291651:1 gene:ENSRNOG00000013977.4 transcript:ENSRNOT00000019486.4 gene_biotype:protein_coding transcript_biotype:protein_coding gene_symbol:Bzw1 description:basic leucine zipper and W2 domains 1 [S	1	7	6	6	15.5	48.043	11217000	56453000	0.31064	0.198696	-2.33136
ENSRNOP00000011898	argonaute RISC catalytic component 2	Ago2	ENSRNOP00000011898.3	ENSRNOP00000011898.3 pep chromosome:Rnor_6.0:7:114339434:114380613:-1 gene:ENSRNOG00000008533.4 transcript:ENSRNOT00000011898.4 gene_biotype:protein_coding transcript_biotype:protein_coding gene_symbol:Ago2 description:argonaute RISC catalytic component 2	1	3	3	2	4.1	99.542	468430	2356100	0.117441	0.198816	-2.3305
ENSRNOP00000002037	proteasome 20S subunit beta 1	Psmb1	ENSRNOP00000002037.3	ENSRNOP00000002037.3 pep chromosome:Rnor_6.0:1:57470632:57489727:-1 gene:ENSRNOG00000001488.6 transcript:ENSRNOT00000002037.6 gene_biotype:protein_coding transcript_biotype:protein_coding gene_symbol:Psmb1 description:proteasome 20S subunit beta 1 [Source:	1	8	8	8	43.3	26.407	69307000	348100000	0.379964	0.199101	-2.32843
ENSRNOP00000008557	LUC7-like 2 pre-mRNA splicing factor [	Luc7l2	ENSRNOP00000008557.5	ENSRNOP00000008557.5 pep chromosome:Rnor_6.0:4:66290389:66354711:1 gene:ENSRNOG00000006001.6 transcript:ENSRNOT00000008557.6 gene_biotype:protein_coding transcript_biotype:protein_coding gene_symbol:Luc7l2 description:LUC7-like 2 pre-mRNA splicing factor [	1	5	5	3	16.8	46.582	6968100	34934000	0.197693	0.199465	-2.32579
ENSRNOP00000036514	ribosomal protein L5	Rpl5	ENSRNOP00000036514.3;ENSRNOP00000053082.2	ENSRNOP00000036514.3 pep chromosome:Rnor_6.0:14:2860965:2867397:-1 gene:ENSRNOG00000023529.3 transcript:ENSRNOT00000030428.3 gene_biotype:protein_coding transcript_biotype:protein_coding gene_symbol:Rpl5 description:ribosomal protein L5 [Source:RGD Symbol;	2	11	11	11	39.7	34.458	316650000	1580800000	0.317311	0.20031	-2.31969
ENSRNOP00000044454	lysyl-tRNA synthetase	Kars	ENSRNOP00000044454.3	ENSRNOP00000044454.3 pep chromosome:Rnor_6.0:19:44212206:44231157:-1 gene:ENSRNOG00000019456.6 transcript:ENSRNOT00000046126.3 gene_biotype:protein_coding transcript_biotype:protein_coding gene_symbol:Kars description:lysyl-tRNA synthetase [Source:RGD Symb	1	13	13	13	25.9	71.622	26525000	132400000	0.369559	0.20034	-2.31948
ENSRNOP00000064200	impact RWD domain protein	Impact	ENSRNOP00000064200.1	ENSRNOP00000064200.1 pep chromosome:Rnor_6.0:18:4325875:4346769:1 gene:ENSRNOG00000045844.2 transcript:ENSRNOT00000073771.2 gene_biotype:protein_coding transcript_biotype:protein_coding gene_symbol:Impact description:impact RWD domain protein [Source:RGD S	1	6	6	6	25.2	35.995	6611400	32996000	0.198674	0.20037	-2.31926
ENSRNOP00000072325	HBS1-like translational GTPase	Hbs1l	ENSRNOP00000072325.1;ENSRNOP00000019734.7	ENSRNOP00000072325.1 pep chromosome:Rnor_6.0:1:16819249:16895650:1 gene:ENSRNOG00000014531.7 transcript:ENSRNOT00000086756.1 gene_biotype:protein_coding transcript_biotype:protein_coding gene_symbol:Hbs1l description:HBS1-like translational GTPase [Source:	2	2	2	2	4.1	74.799	701670	3499100	0.119262	0.200529	-2.31812
ENSRNOP00000035020	coronin 1B	Coro1b	ENSRNOP00000035020.2	ENSRNOP00000035020.2 pep chromosome:Rnor_6.0:1:219397850:219403260:1 gene:ENSRNOG00000021828.4 transcript:ENSRNOT00000029829.4 gene_biotype:protein_coding transcript_biotype:protein_coding gene_symbol:Coro1b description:coronin 1B [Source:RGD Symbol;Acc:23	1	5	5	5	10.1	53.938	13093000	65177000	0.313195	0.200884	-2.31557
ENSRNOP00000060568	ribosomal protein S28	Rps28	ENSRNOP00000060568.1;ENSRNOP00000039276.4;ENSRNOP00000044197.4	ENSRNOP00000060568.1 pep chromosome:Rnor_6.0:7:18682071:18683440:-1 gene:ENSRNOG00000042886.1 transcript:ENSRNOT00000068323.1 gene_biotype:protein_coding transcript_biotype:protein_coding gene_symbol:Rps28 description:ribosomal protein S28 [Source:RGD Symb	3	3	3	3	46.4	7.8409	585930000	2915200000	0.318389	0.200991	-2.31479
ENSRNOP00000004881	ubiquitin C-terminal hydrolase L5	Uchl5	ENSRNOP00000004881.4;ENSRNOP00000072164.1	ENSRNOP00000004881.4 pep chromosome:Rnor_6.0:13:60568146:60603811:1 gene:ENSRNOG00000003545.7 transcript:ENSRNOT00000004881.6 gene_biotype:protein_coding transcript_biotype:protein_coding gene_symbol:Uchl5 description:ubiquitin C-terminal hydrolase L5 [Sou	2	5	5	5	18.5	37.097	3586700	17839000	0.172746	0.201059	-2.31431
ENSRNOP00000049674	protein phosphatase 3 catalytic subu	Ppp3ca	ENSRNOP00000049674.5;ENSRNOP00000074339.1;ENSRNOP00000069433.1;ENSRNOP00000075488.1;ENSRNOP00000012993.7;ENSRNOP00000074438.1	ENSRNOP00000049674.5 pep chromosome:Rnor_6.0:2:241909832:242184854:1 gene:ENSRNOG00000009882.7 transcript:ENSRNOT00000047975.5 gene_biotype:protein_coding transcript_biotype:protein_coding gene_symbol:Ppp3ca description:protein phosphatase 3 catalytic subu	6	8	8	8	16.7	58.643	15527000	77203000	0.313469	0.201119	-2.31388
ENSRNOP00000043202	serine and arginine rich splicing f	Srsf11	ENSRNOP00000043202.5	ENSRNOP00000043202.5 pep chromosome:Rnor_6.0:2:264837472:264864265:-1 gene:ENSRNOG00000029592.5 transcript:ENSRNOT00000044236.5 gene_biotype:protein_coding transcript_biotype:protein_coding gene_symbol:Srsf11 description:serine and arginine rich splicing f	1	2	2	2	5.7	56.66	2700700	13398000	0.173287	0.201575	-2.31061
ENSRNOP00000005347	growth factor receptor bound protein	Grb2	ENSRNOP00000005347.4	ENSRNOP00000005347.4 pep chromosome:Rnor_6.0:10:104193955:104263071:-1 gene:ENSRNOG00000003990.6 transcript:ENSRNOT00000005347.5 gene_biotype:protein_coding transcript_biotype:protein_coding gene_symbol:Grb2 description:growth factor receptor bound protein	1	4	4	4	21.7	25.206	5616500	27840000	0.200159	0.201742	-2.30942
ENSRNOP00000035138	clathrin, light chain A	Clta	ENSRNOP00000035138.4;ENSRNOP00000070814.1;ENSRNOP00000019737.2	"ENSRNOP00000035138.4 pep chromosome:Rnor_6.0:5:59491103:59509131:1 gene:ENSRNOG00000014635.8 transcript:ENSRNOT00000036366.6 gene_biotype:protein_coding transcript_biotype:protein_coding gene_symbol:Clta description:clathrin, light chain A [Source:RGD Symb"	3	6	6	6	28.4	23.565	66409000	328400000	0.384443	0.20222	-2.306
ENSRNOP00000001201	heat shock protein family H (Hsp110) me	Hsph1	ENSRNOP00000001201.6	ENSRNOP00000001201.6 pep chromosome:Rnor_6.0:12:6322668:6341902:-1 gene:ENSRNOG00000000902.7 transcript:ENSRNOT00000001201.7 gene_biotype:protein_coding transcript_biotype:protein_coding gene_symbol:Hsph1 description:heat shock protein family H (Hsp110) me	1	23	22	22	33.7	96.417	24886000	123060000	0.371921	0.202227	-2.30596
ENSRNOP00000076319	pyridoxal-dependent decarboxylase doma	Pdxdc1	ENSRNOP00000076319.1;ENSRNOP00000003284.5;ENSRNOP00000074368.1;ENSRNOP00000074713.1;ENSRNOP00000051130.3	ENSRNOP00000076319.1 pep chromosome:Rnor_6.0:10:3241933:3321404:-1 gene:ENSRNOG00000002407.7 transcript:ENSRNOT00000093722.1 gene_biotype:protein_coding transcript_biotype:protein_coding gene_symbol:Pdxdc1 description:pyridoxal-dependent decarboxylase doma	5	11	11	11	19.8	86.797	10583000	52047000	0.316042	0.203335	-2.29807
ENSRNOP00000024074	dCTP pyrophosphatase 1	Dctpp1	ENSRNOP00000024074.2	ENSRNOP00000024074.2 pep chromosome:Rnor_6.0:1:198703461:198706852:-1 gene:ENSRNOG00000017850.4 transcript:ENSRNOT00000024074.4 gene_biotype:protein_coding transcript_biotype:protein_coding gene_symbol:Dctpp1 description:dCTP pyrophosphatase 1 [Source:RGD	1	2	2	2	17.1	18.473	1397200	6869400	0.122322	0.203395	-2.29765
ENSRNOP00000038369	AKT serine/threonine kinase 1	Akt1	ENSRNOP00000038369.2	ENSRNOP00000038369.2 pep chromosome:Rnor_6.0:6:137218376:137236258:-1 gene:ENSRNOG00000028629.3 transcript:ENSRNOT00000031164.3 gene_biotype:protein_coding transcript_biotype:protein_coding gene_symbol:Akt1 description:AKT serine/threonine kinase 1 [Source	1	2	2	2	4.8	55.735	1250800	6128900	0.123058	0.204082	-2.29278
ENSRNOP00000008427	serine and arginine rich splicing fac	Srsf6	ENSRNOP00000008427.5	ENSRNOP00000008427.5 pep chromosome:Rnor_6.0:3:159305345:159310668:1 gene:ENSRNOG00000006380.6 transcript:ENSRNOT00000008427.6 gene_biotype:protein_coding transcript_biotype:protein_coding gene_symbol:Srsf6 description:serine and arginine rich splicing fac	1	4	4	3	11.2	39.025	15719000	76891000	0.317311	0.204432	-2.29031
ENSRNOP00000074679	NIMA-related kinase 9	Nek9	ENSRNOP00000074679.1	ENSRNOP00000074679.1 pep chromosome:Rnor_6.0:6:109124330:109162267:-1 gene:ENSRNOG00000058572.1 transcript:ENSRNOT00000077518.1 gene_biotype:protein_coding transcript_biotype:protein_coding gene_symbol:Nek9 description:NIMA-related kinase 9 [Source:RGD Sym	1	3	3	3	3.9	104.85	962630	4700700	0.123811	0.204784	-2.28782
ENSRNOP00000037143	protein phosphatase 3, regulatory s"	Ppp3r1	ENSRNOP00000037143.4;ENSRNOP00000058834.1;ENSRNOP00000073043.1	"ENSRNOP00000037143.4 pep chromosome:Rnor_6.0:14:100311173:100359239:1 gene:ENSRNOG00000043210.4 transcript:ENSRNOT00000031275.6 gene_biotype:protein_coding transcript_biotype:protein_coding gene_symbol:Ppp3r1 description:protein phosphatase 3, regulatory s"	3	3	3	3	21.2	18.208	6902600	33499000	0.204814	0.206054	-2.27891
ENSRNOP00000065890	glutamate-ammonia ligase	Glul	ENSRNOP00000065890.1	ENSRNOP00000065890.1 pep chromosome:Rnor_6.0:13:71331052:71340229:1 gene:ENSRNOG00000049560.2 transcript:ENSRNOT00000075480.2 gene_biotype:protein_coding transcript_biotype:protein_coding gene_symbol:Glul description:glutamate-ammonia ligase [Source:RGD Sy	1	2	2	2	6.2	42.267	1192400	5777500	0.125534	0.206387	-2.27658
ENSRNOP00000019574	thioredoxin domain containing 17	Txndc17	ENSRNOP00000019574.4	ENSRNOP00000019574.4 pep chromosome:Rnor_6.0:10:58776792:58779764:1 gene:ENSRNOG00000014072.5 transcript:ENSRNOT00000019574.5 gene_biotype:protein_coding transcript_biotype:protein_coding gene_symbol:Txndc17 description:thioredoxin domain containing 17 [So	1	6	6	6	63.4	14.092	56120000	271730000	0.390571	0.206529	-2.27559
ENSRNOP00000074302	yes-associated protein 1	Yap1	ENSRNOP00000074302.1;ENSRNOP00000007866.5;ENSRNOP00000034369.6;ENSRNOP00000071631.1;ENSRNOP00000008074.7	ENSRNOP00000074302.1 pep chromosome:Rnor_6.0:8:6135542:6203579:-1 gene:ENSRNOG00000005933.8 transcript:ENSRNOT00000085285.1 gene_biotype:protein_coding transcript_biotype:protein_coding gene_symbol:Yap1 description:yes-associated protein 1 [Source:RGD Symb	5	2	2	2	6.9	37.493	6101200	29511000	0.205556	0.206743	-2.27409
ENSRNOP00000001717	VPS29 retromer complex component	Vps29	ENSRNOP00000001717.5;ENSRNOP00000074640.1;ENSRNOP00000068822.1	ENSRNOP00000001717.5 pep chromosome:Rnor_6.0:12:39690069:39699113:-1 gene:ENSRNOG00000001274.7 transcript:ENSRNOT00000001717.6 gene_biotype:protein_coding transcript_biotype:protein_coding gene_symbol:Vps29 description:VPS29 retromer complex component [Sou	3	3	3	3	17.6	20.468	27952000	134820000	0.378248	0.207328	-2.27001
ENSRNOP00000012301	F-box protein 6	Fbxo6	ENSRNOP00000012301.2	ENSRNOP00000012301.2 pep chromosome:Rnor_6.0:5:164956280:164959851:-1 gene:ENSRNOG00000009217.4 transcript:ENSRNOT00000012301.4 gene_biotype:protein_coding transcript_biotype:protein_coding gene_symbol:Fbxo6 description:F-box protein 6 [Source:RGD Symbol;A	1	2	2	2	8.1	32.786	915350	4374200	0.128637	0.209261	-2.25662
ENSRNOP00000025756	purine rich element binding protein A [	Pura	ENSRNOP00000025756.5	ENSRNOP00000025756.5 pep chromosome:Rnor_6.0:18:29110242:29111156:1 gene:ENSRNOG00000019062.6 transcript:ENSRNOT00000025756.6 gene_biotype:protein_coding transcript_biotype:protein_coding gene_symbol:Pura description:purine rich element binding protein A [	1	2	2	2	11.1	31.903	12546000	59861000	0.323222	0.209586	-2.25439
ENSRNOP00000003158	heterogeneous nuclear ribonucleoprote	Hnrnpd	ENSRNOP00000003158.4;ENSRNOP00000046491.2;ENSRNOP00000003173.4;ENSRNOP00000066307.1	ENSRNOP00000003158.4 pep chromosome:Rnor_6.0:14:11256268:11274578:1 gene:ENSRNOG00000002292.8 transcript:ENSRNOT00000003158.6 gene_biotype:protein_coding transcript_biotype:protein_coding gene_symbol:Hnrnpd description:heterogeneous nuclear ribonucleoprote	4	9	9	8	33.2	32.672	54613000	259620000	0.395958	0.210357	-2.24909
ENSRNOP00000073414	nuclear distribution C, dynein comple"	Nudc	ENSRNOP00000073414.1;ENSRNOP00000071599.1	"ENSRNOP00000073414.1 pep chromosome:Rnor_6.0:5:151754716:151768123:-1 gene:ENSRNOG00000051720.1 transcript:ENSRNOT00000079380.1 gene_biotype:protein_coding transcript_biotype:protein_coding gene_symbol:Nudc description:nuclear distribution C, dynein comple"	2	14	14	14	44.3	38.412	61639000	292310000	0.396673	0.210869	-2.24558
ENSRNOP00000067241	nuclear receptor binding protein 1	Nrbp1	ENSRNOP00000067241.1	ENSRNOP00000067241.1 pep chromosome:Rnor_6.0:6:26486829:26497328:-1 gene:ENSRNOG00000050570.1 transcript:ENSRNOT00000074938.1 gene_biotype:protein_coding transcript_biotype:protein_coding gene_symbol:Nrbp1 description:nuclear receptor binding protein 1 [So	1	2	2	2	4.9	59.792	2254400	10642000	0.184033	0.21184	-2.23895
ENSRNOP00000073032	NEDD8 ubiquitin like modifier	Nedd8	ENSRNOP00000073032.1;ENSRNOP00000061284.1	ENSRNOP00000073032.1 pep chromosome:Rnor_6.0:15:34340872:34342373:-1 gene:ENSRNOG00000019895.6 transcript:ENSRNOT00000080232.1 gene_biotype:protein_coding transcript_biotype:protein_coding gene_symbol:Nedd8 description:NEDD8 ubiquitin like modifier [Source	2	2	2	2	17.3	8.9882	26103000	123020000	0.384186	0.212185	-2.23661
ENSRNOP00000026891	glia maturation factor, gamma	Gmfg	ENSRNOP00000026891.5	"ENSRNOP00000026891.5 pep chromosome:Rnor_6.0:1:85312528:85317968:-1 gene:ENSRNOG00000019838.6 transcript:ENSRNOT00000026891.6 gene_biotype:protein_coding transcript_biotype:protein_coding gene_symbol:Gmfg description:glia maturation factor, gamma [Source:R"	1	1	1	1	6.3	16.766	1887400	8880500	0.184757	0.212533	-2.23424
ENSRNOP00000029234	chaperonin containing TCP1 subunit 2	Cct2	ENSRNOP00000029234.4	ENSRNOP00000029234.4 pep chromosome:Rnor_6.0:7:60109974:60122805:-1 gene:ENSRNOG00000021317.5 transcript:ENSRNOT00000037946.5 gene_biotype:protein_coding transcript_biotype:protein_coding gene_symbol:Cct2 description:chaperonin containing TCP1 subunit 2 [S	1	30	30	30	72.5	57.458	158210000	743050000	0.337064	0.21292	-2.23162
ENSRNOP00000005611	aldehyde dehydrogenase 9 family, mem"	Aldh9a1	ENSRNOP00000005611.5	"ENSRNOP00000005611.5 pep chromosome:Rnor_6.0:13:85580828:85597493:1 gene:ENSRNOG00000004027.5 transcript:ENSRNOT00000005611.5 gene_biotype:protein_coding transcript_biotype:protein_coding gene_symbol:Aldh9a1 description:aldehyde dehydrogenase 9 family, mem"	1	16	16	16	41	54.05	56957000	267390000	0.399659	0.213011	-2.231
ENSRNOP00000006403	Rho-associated coiled-coil containing p	Rock2	ENSRNOP00000006403.7;ENSRNOP00000073496.1	ENSRNOP00000006403.7 pep chromosome:Rnor_6.0:6:42180894:42286970:1 gene:ENSRNOG00000004496.7 transcript:ENSRNOT00000006403.7 gene_biotype:protein_coding transcript_biotype:protein_coding gene_symbol:Rock2 description:Rho-associated coiled-coil containing p	2	23	23	21	20.5	159.44	6424100	30132000	0.212481	0.213199	-2.22973
ENSRNOP00000027305	eukaryotic translation elongation fac	Eef1g	ENSRNOP00000027305.4	ENSRNOP00000027305.4 pep chromosome:Rnor_6.0:1:225163391:225173995:1 gene:ENSRNOG00000020075.7 transcript:ENSRNOT00000027305.7 gene_biotype:protein_coding transcript_biotype:protein_coding gene_symbol:Eef1g description:eukaryotic translation elongation fac	1	22	22	22	64.5	50.06	305170000	1429800000	0.337863	0.213435	-2.22813
ENSRNOP00000059382	ribosomal protein S24	Rps24	ENSRNOP00000059382.3;ENSRNOP00000013588.5;ENSRNOP00000048903.1;ENSRNOP00000050941.2	ENSRNOP00000059382.3 pep chromosome:Rnor_6.0:16:757403:760568:1 gene:ENSRNOG00000010189.8 transcript:ENSRNOT00000064788.3 gene_biotype:protein_coding transcript_biotype:protein_coding gene_symbol:Rps24 description:ribosomal protein S24 [Source:RGD Symbol;A	4	6	6	6	41.2	15.197	154310000	720240000	0.33912	0.214248	-2.22265
ENSRNOP00000027463	Tia1 cytotoxic granule-associated RN	Tial1	ENSRNOP00000027463.5;ENSRNOP00000023102.4;ENSRNOP00000071859.1	ENSRNOP00000027463.5 pep chromosome:Rnor_6.0:1:199844859:199865548:-1 gene:ENSRNOG00000020271.5 transcript:ENSRNOT00000027463.5 gene_biotype:protein_coding transcript_biotype:protein_coding gene_symbol:Tial1 description:Tia1 cytotoxic granule-associated RN	3	6	6	6	18.9	43.388	12622000	58807000	0.328942	0.214634	-2.22005
ENSRNOP00000075828	serine and arginine rich splici	Srsf3	ENSRNOP00000075828.1;ENSRNOP00000000627.3;ENSRNOP00000071760.1	ENSRNOP00000075828.1 pep chromosome:Rnor_6.0:20:6288267:6296790:1 gene:ENSRNOG00000000520.8 transcript:ENSRNOT00000092663.1 gene_biotype:protein_coding transcript_biotype:nonsense_mediated_decay gene_symbol:Srsf3 description:serine and arginine rich splici	3	4	3	3	34.7	14.203	48243000	224540000	0.402213	0.214853	-2.21858
ENSRNOP00000027381	coatomer protein complex, subunit epsi"	Cope	ENSRNOP00000027381.5;ENSRNOP00000075805.1	"ENSRNOP00000027381.5 pep chromosome:Rnor_6.0:16:20863141:20873344:-1 gene:ENSRNOG00000020178.7 transcript:ENSRNOT00000027381.7 gene_biotype:protein_coding transcript_biotype:protein_coding gene_symbol:Cope description:coatomer protein complex, subunit epsi"	2	7	7	7	47.1	34.653	39522000	183540000	0.402876	0.215332	-2.21537
ENSRNOP00000007100	tyrosine 3-monooxygenase/tryptophan 5-	Ywhae	ENSRNOP00000007100.3	ENSRNOP00000007100.3 pep chromosome:Rnor_6.0:10:63884338:63921709:1 gene:ENSRNOG00000005290.5 transcript:ENSRNOT00000007100.5 gene_biotype:protein_coding transcript_biotype:protein_coding gene_symbol:Ywhae description:tyrosine 3-monooxygenase/tryptophan 5-	1	15	15	13	67.8	29.174	621840000	2882200000	0.341442	0.215752	-2.21256
ENSRNOP00000009866	signal recognition particle 14	Srp14	ENSRNOP00000009866.5	ENSRNOP00000009866.5 pep chromosome:Rnor_6.0:3:110245936:110249627:-1 gene:ENSRNOG00000007512.5 transcript:ENSRNOT00000009866.5 gene_biotype:protein_coding transcript_biotype:protein_coding gene_symbol:Srp14 description:signal recognition particle 14 [Sour	1	2	2	2	23.6	12.51	17929000	82802000	0.389429	0.216529	-2.20737
ENSRNOP00000015886	chaperonin containing TCP1 subunit 5	Cct5	ENSRNOP00000015886.4	ENSRNOP00000015886.4 pep chromosome:Rnor_6.0:2:84667633:84678790:-1 gene:ENSRNOG00000011632.6 transcript:ENSRNOT00000015886.6 gene_biotype:protein_coding transcript_biotype:protein_coding gene_symbol:Cct5 description:chaperonin containing TCP1 subunit 5 [S	1	31	31	31	66.2	59.536	135870000	627110000	0.342842	0.216661	-2.20649
ENSRNOP00000069706	ribose-phosphate pyrophosphokinase	LOC314140	ENSRNOP00000069706.1;ENSRNOP00000071101.1;ENSRNOP00000066940.1	ENSRNOP00000069706.1 pep chromosome:Rnor_6.0:6:78172762:78180924:1 gene:ENSRNOG00000056011.1 transcript:ENSRNOT00000083110.1 gene_biotype:protein_coding transcript_biotype:protein_coding gene_symbol:LOC314140 description:ribose-phosphate pyrophosphokinase	3	6	6	3	25.2	34.806	10848000	49950000	0.331796	0.217177	-2.20306
ENSRNOP00000022231	minichromosome maintenance complex co	Mcm2	ENSRNOP00000022231.5	ENSRNOP00000022231.5 pep chromosome:Rnor_6.0:4:120825699:120840111:-1 gene:ENSRNOG00000016316.6 transcript:ENSRNOT00000022231.6 gene_biotype:protein_coding transcript_biotype:protein_coding gene_symbol:Mcm2 description:minichromosome maintenance complex co	1	6	6	6	7	102.14	1377000	6317100	0.138142	0.21798	-2.19773
ENSRNOP00000027986	eukaryotic translation initiation fact	Eif3g	ENSRNOP00000027986.5	ENSRNOP00000027986.5 pep chromosome:Rnor_6.0:8:21911625:21915716:-1 gene:ENSRNOG00000020619.7 transcript:ENSRNOT00000027985.7 gene_biotype:protein_coding transcript_biotype:protein_coding gene_symbol:Eif3g description:eukaryotic translation initiation fact	1	7	7	7	27.8	35.651	13173000	60238000	0.333477	0.218683	-2.19309
ENSRNOP00000024016	cell division cycle 123	Cdc123	ENSRNOP00000024016.6	ENSRNOP00000024016.6 pep chromosome:Rnor_6.0:17:76410585:76454282:1 gene:ENSRNOG00000017770.7 transcript:ENSRNOT00000024016.6 gene_biotype:protein_coding transcript_biotype:protein_coding gene_symbol:Cdc123 description:cell division cycle 123 [Source:RGD S	1	2	2	2	7.4	38.812	1288100	5822500	0.141717	0.221228	-2.17639
ENSRNOP00000071456	elongin C	Eloc	ENSRNOP00000071456.1;ENSRNOP00000069739.1;ENSRNOP00000067410.1;ENSRNOP00000067924.1;ENSRNOP00000072159.1	ENSRNOP00000071456.1 pep chromosome:Rnor_6.0:5:2043583:2059351:1 gene:ENSRNOG00000031730.5 transcript:ENSRNOT00000082813.1 gene_biotype:protein_coding transcript_biotype:protein_coding gene_symbol:Eloc description:elongin C [Source:RGD Symbol;Acc:620658];E	5	6	6	6	83.9	12.473	74188000	334440000	0.411777	0.221828	-2.17249
ENSRNOP00000020149	RNA 3-terminal phosphate cyclase	Rtca	ENSRNOP00000020149.3	ENSRNOP00000020149.3 pep chromosome:Rnor_6.0:2:219537206:219558675:-1 gene:ENSRNOG00000014575.5 transcript:ENSRNOT00000020149.5 gene_biotype:protein_coding transcript_biotype:protein_coding gene_symbol:Rtca description:RNA 3-terminal phosphate cyclase [So	1	10	10	10	36.1	39.313	20080000	90365000	0.396194	0.22221	-2.17
ENSRNOP00000070709	thyroid hormone receptor interactor 13	Trip13	ENSRNOP00000070709.1;ENSRNOP00000021532.3	ENSRNOP00000070709.1 pep chromosome:Rnor_6.0:1:31967978:31987125:1 gene:ENSRNOG00000015810.5 transcript:ENSRNOT00000081471.1 gene_biotype:protein_coding transcript_biotype:protein_coding gene_symbol:Trip13 description:thyroid hormone receptor interactor 13	2	2	2	2	5.8	48.433	1204200	5416000	0.142946	0.222341	-2.16915
ENSRNOP00000074880	heterogeneous nuclear ribonucleopro	Hnrnpa1	ENSRNOP00000074880.1;ENSRNOP00000052160.4;ENSRNOP00000052438.3;ENSRNOP00000052159.3;ENSRNOP00000063886.3;ENSRNOP00000014756.6	ENSRNOP00000074880.1 pep chromosome:Rnor_6.0:7:144865608:144869926:1 gene:ENSRNOG00000036839.4 transcript:ENSRNOT00000091596.1 gene_biotype:protein_coding transcript_biotype:protein_coding gene_symbol:Hnrnpa1 description:heterogeneous nuclear ribonucleopro	6	12	11	9	51.8	33.619	286350000	1287000000	0.351776	0.222494	-2.16816
ENSRNOP00000025353	prefoldin subunit 1	Pfdn1	ENSRNOP00000025353.4	ENSRNOP00000025353.4 pep chromosome:Rnor_6.0:18:29233987:29290447:-1 gene:ENSRNOG00000018653.5 transcript:ENSRNOT00000025353.5 gene_biotype:protein_coding transcript_biotype:protein_coding gene_symbol:Pfdn1 description:prefoldin subunit 1 [Source:RGD Symbo	1	5	5	5	32	14.255	32672000	146560000	0.397039	0.222926	-2.16536
ENSRNOP00000067951	gasdermin D	Gsdmd	ENSRNOP00000067951.1	ENSRNOP00000067951.1 pep chromosome:Rnor_6.0:7:116889572:116894134:1 gene:ENSRNOG00000007728.8 transcript:ENSRNOT00000075917.1 gene_biotype:protein_coding transcript_biotype:protein_coding gene_symbol:Gsdmd description:gasdermin D [Source:RGD Symbol;Acc:13	1	13	13	13	32.6	53.212	41263000	184290000	0.414589	0.223903	-2.15906
ENSRNOP00000072578	cell division cycle 37	Cdc37	ENSRNOP00000072578.1;ENSRNOP00000051248.3	ENSRNOP00000072578.1 pep chromosome:Rnor_6.0:8:22154067:22173804:-1 gene:ENSRNOG00000033426.4 transcript:ENSRNOT00000079949.1 gene_biotype:protein_coding transcript_biotype:protein_coding gene_symbol:Cdc37 description:cell division cycle 37 [Source:RGD Sym	2	7	7	7	23.6	42.996	38675000	172630000	0.414767	0.224034	-2.15821
ENSRNOP00000073330	methylthioadenosine phosphorylase	Mtap	ENSRNOP00000073330.1;ENSRNOP00000031214.2	ENSRNOP00000073330.1 pep chromosome:Rnor_6.0:5:107712579:107758686:1 gene:ENSRNOG00000006615.6 transcript:ENSRNOT00000090739.1 gene_biotype:protein_coding transcript_biotype:protein_coding gene_symbol:Mtap description:methylthioadenosine phosphorylase [Sou	2	15	15	15	70.7	31.089	71629000	318980000	0.415473	0.224556	-2.15485
ENSRNOP00000067409	triosephosphate isomerase-like [	LOC100911515	ENSRNOP00000067409.1;ENSRNOP00000020647.3;ENSRNOP00000069904.1;ENSRNOP00000070014.1	ENSRNOP00000067409.1 pep chromosome:Rnor_6.0:9:20213776:20216608:1 gene:ENSRNOG00000050669.2 transcript:ENSRNOT00000071439.1 gene_biotype:protein_coding transcript_biotype:protein_coding gene_symbol:LOC100911515 description:triosephosphate isomerase-like [	4	15	15	15	81.1	26.849	673880000	3000800000	0.354929	0.224567	-2.15478
ENSRNOP00000001415	ELAV like RNA binding protein 1	Elavl1	ENSRNOP00000001415.5	ENSRNOP00000001415.5 pep chromosome:Rnor_6.0:12:2461502:2502432:1 gene:ENSRNOG00000001069.6 transcript:ENSRNOT00000001415.6 gene_biotype:protein_coding transcript_biotype:protein_coding gene_symbol:Elavl1 description:ELAV like RNA binding protein 1 [Source	1	11	11	11	43.9	36.169	48746000	216580000	0.416167	0.225072	-2.15154
ENSRNOP00000047890	BICD cargo adaptor 2	Bicd2	ENSRNOP00000047890.4;ENSRNOP00000069365.1	ENSRNOP00000047890.4 pep chromosome:Rnor_6.0:17:15673650:15718015:-1 gene:ENSRNOG00000016031.7 transcript:ENSRNOT00000048653.4 gene_biotype:protein_coding transcript_biotype:protein_coding gene_symbol:Bicd2 description:BICD cargo adaptor 2 [Source:RGD Symb	2	4	4	4	6.2	93.422	1691100	7422700	0.149032	0.227828	-2.13398
ENSRNOP00000057188	eukaryotic translation initiation fac	Eif3b	ENSRNOP00000057188.1	ENSRNOP00000057188.1 pep chromosome:Rnor_6.0:12:16285733:16310190:-1 gene:ENSRNOG00000001253.6 transcript:ENSRNOT00000060444.1 gene_biotype:protein_coding transcript_biotype:protein_coding gene_symbol:Eif3b description:eukaryotic translation initiation fac	1	25	25	25	38.4	90.91	36508000	159780000	0.403551	0.228489	-2.1298
ENSRNOP00000023350	sorbitol dehydrogenase	Sord	ENSRNOP00000023350.5;ENSRNOP00000064567.2	ENSRNOP00000023350.5 pep chromosome:Rnor_6.0:3:114176309:114207366:1 gene:ENSRNOG00000017291.6 transcript:ENSRNOT00000023350.6 gene_biotype:protein_coding transcript_biotype:protein_coding gene_symbol:Sord description:sorbitol dehydrogenase [Source:RGD Sym	2	4	4	4	13.7	38.234	7193900	31396000	0.229374	0.229134	-2.12573
ENSRNOP00000026462	proteasome 20S subunit beta 10	Psmb10	ENSRNOP00000026462.4	ENSRNOP00000026462.4 pep chromosome:Rnor_6.0:19:37909546:37912027:-1 gene:ENSRNOG00000019494.7 transcript:ENSRNOT00000026462.7 gene_biotype:protein_coding transcript_biotype:protein_coding gene_symbol:Psmb10 description:proteasome 20S subunit beta 10 [Sour	1	3	3	3	16.5	29.038	5535900	24146000	0.229514	0.229268	-2.12489
ENSRNOP00000008940	regulator of chromosome condensation 2	Rcc2	ENSRNOP00000008940.4	ENSRNOP00000008940.4 pep chromosome:Rnor_6.0:5:159220979:159234320:1 gene:ENSRNOG00000006327.6 transcript:ENSRNOT00000008940.6 gene_biotype:protein_coding transcript_biotype:protein_coding gene_symbol:Rcc2 description:regulator of chromosome condensation 2	1	10	10	10	37.9	46.652	14251000	62116000	0.345301	0.229426	-2.1239
ENSRNOP00000025782	eukaryotic translation initiation fa	Eif3c	ENSRNOP00000025782.4	ENSRNOP00000025782.4 pep chromosome:Rnor_6.0:1:197964407:197982601:-1 gene:ENSRNOG00000018761.6 transcript:ENSRNOT00000025782.6 gene_biotype:protein_coding transcript_biotype:protein_coding gene_symbol:Eif3c description:eukaryotic translation initiation fa	1	21	21	21	26	105.43	32522000	141550000	0.405021	0.229756	-2.12182
ENSRNOP00000071842	PYM homolog 1, exon junction complex assoc"	Pym1	ENSRNOP00000071842.1	"ENSRNOP00000071842.1 pep chromosome:Rnor_6.0:7:3173287:3193994:1 gene:ENSRNOG00000058130.1 transcript:ENSRNOT00000092037.1 gene_biotype:protein_coding transcript_biotype:protein_coding gene_symbol:Pym1 description:PYM homolog 1, exon junction complex assoc"	1	2	2	2	9.4	22.726	7768600	33576000	0.231724	0.231374	-2.1117
ENSRNOP00000075779	platelet-activating factor acetylh	Pafah1b1	ENSRNOP00000075779.1;ENSRNOP00000003696.4	ENSRNOP00000075779.1 pep chromosome:Rnor_6.0:10:61456145:61576952:-1 gene:ENSRNOG00000002755.6 transcript:ENSRNOT00000092712.1 gene_biotype:protein_coding transcript_biotype:protein_coding gene_symbol:Pafah1b1 description:platelet-activating factor acetylh	2	12	12	12	46.1	46.67	37742000	162630000	0.407695	0.232073	-2.10735
ENSRNOP00000068481	sorting nexin 12	Snx12	ENSRNOP00000068481.1;ENSRNOP00000068200.1;ENSRNOP00000061412.1;ENSRNOP00000068508.1	ENSRNOP00000068481.1 pep chromosome:Rnor_6.0:X:71117528:71127237:-1 gene:ENSRNOG00000004036.8 transcript:ENSRNOT00000076403.1 gene_biotype:protein_coding transcript_biotype:protein_coding gene_symbol:Snx12 description:sorting nexin 12 [Source:RGD Symbol;Ac	4	7	7	7	35.8	18.884	45887000	197050000	0.426575	0.23287	-2.1024
ENSRNOP00000051843	MAPK regulated co-repressor intera	Mcrip1	ENSRNOP00000051843.2	ENSRNOP00000051843.2 pep chromosome:Rnor_6.0:10:109720144:109722195:-1 gene:ENSRNOG00000036691.3 transcript:ENSRNOT00000054960.3 gene_biotype:protein_coding transcript_biotype:protein_coding gene_symbol:Mcrip1 description:MAPK regulated co-repressor intera	1	1	1	1	11.3	11.101	5190600	22243000	0.233803	0.233359	-2.09938
ENSRNOP00000069208	COP9 signalosome subunit 3	Cops3	ENSRNOP00000069208.1	ENSRNOP00000069208.1 pep chromosome:Rnor_6.0:10:46182687:46206135:-1 gene:ENSRNOG00000053943.1 transcript:ENSRNOT00000091471.1 gene_biotype:protein_coding transcript_biotype:protein_coding gene_symbol:Cops3 description:COP9 signalosome subunit 3 [Source:RG	1	11	11	11	32.6	47.859	14310000	61242000	0.349883	0.233663	-2.0975
ENSRNOP00000063624	protein arginine methyltransferase 1	Prmt1	ENSRNOP00000063624.2;ENSRNOP00000075012.1;ENSRNOP00000071703.1	ENSRNOP00000063624.2 pep chromosome:Rnor_6.0:1:100971273:100980340:-1 gene:ENSRNOG00000026109.6 transcript:ENSRNOT00000064272.3 gene_biotype:protein_coding transcript_biotype:protein_coding gene_symbol:Prmt1 description:protein arginine methyltransferase 1	3	16	16	16	48.4	40.522	66635000	285160000	0.42764	0.233676	-2.09742
ENSRNOP00000001227	chaperonin containing TCP1 subunit 6A	Cct6a	ENSRNOP00000001227.3;ENSRNOP00000009944.6	ENSRNOP00000001227.3 pep chromosome:Rnor_6.0:12:30491416:30501860:-1 gene:ENSRNOG00000000923.8 transcript:ENSRNOT00000001227.7 gene_biotype:protein_coding transcript_biotype:protein_coding gene_symbol:Cct6a description:chaperonin containing TCP1 subunit 6A	2	24	24	24	59.5	58.017	145960000	623530000	0.369262	0.234087	-2.09489
ENSRNOP00000074304	insulin degrading enzyme	Ide	ENSRNOP00000074304.1;ENSRNOP00000023342.2	ENSRNOP00000074304.1 pep chromosome:Rnor_6.0:1:255914447:255976425:-1 gene:ENSRNOG00000016833.7 transcript:ENSRNOT00000085303.1 gene_biotype:protein_coding transcript_biotype:protein_coding gene_symbol:Ide description:insulin degrading enzyme [Source:RGD S	2	9	9	9	9.2	113.16	4944200	21119000	0.23459	0.234111	-2.09473
ENSRNOP00000015612	S100 calcium binding protein A6	S100a6	ENSRNOP00000015612.2	ENSRNOP00000015612.2 pep chromosome:Rnor_6.0:2:190007216:190008511:1 gene:ENSRNOG00000011647.5 transcript:ENSRNOT00000015612.5 gene_biotype:protein_coding transcript_biotype:protein_coding gene_symbol:S100a6 description:S100 calcium binding protein A6 [Sou	1	5	5	5	71.9	10.035	3072800000	13055000000	0.371182	0.235373	-2.08698
ENSRNOP00000028752	OTU deubiquitinase, ubiquitin aldehy"	Otub1	ENSRNOP00000028752.5	"ENSRNOP00000028752.5 pep chromosome:Rnor_6.0:1:222451674:222459952:-1 gene:ENSRNOG00000021175.5 transcript:ENSRNOT00000028752.5 gene_biotype:protein_coding transcript_biotype:protein_coding gene_symbol:Otub1 description:OTU deubiquitinase, ubiquitin aldehy"	1	8	8	8	34.7	31.27	32154000	136550000	0.411592	0.235474	-2.08636
ENSRNOP00000025284	leucyl-tRNA synthetase 1	Lars1	ENSRNOP00000025284.6	ENSRNOP00000025284.6 pep chromosome:Rnor_6.0:18:36524007:36579403:-1 gene:ENSRNOG00000018304.7 transcript:ENSRNOT00000025284.7 gene_biotype:protein_coding transcript_biotype:protein_coding gene_symbol:Lars1 description:leucyl-tRNA synthetase 1 [Source:RGD	1	31	31	31	31.3	134.28	24657000	104680000	0.411675	0.235546	-2.08592
ENSRNOP00000054528	proteasome 26S subunit, non-ATPase 9 "	Psmd9	ENSRNOP00000054528.2	"ENSRNOP00000054528.2 pep chromosome:Rnor_6.0:12:38786540:38805121:-1 gene:ENSRNOG00000001339.7 transcript:ENSRNOT00000057716.4 gene_biotype:protein_coding transcript_biotype:protein_coding gene_symbol:Psmd9 description:proteasome 26S subunit, non-ATPase 9 "	1	7	7	7	34.2	24.815	25533000	108190000	0.412194	0.236001	-2.08313
ENSRNOP00000035840	radixin	Rdx	ENSRNOP00000035840.4;ENSRNOP00000071354.1	ENSRNOP00000035840.4 pep chromosome:Rnor_6.0:8:56585396:56610612:1 gene:ENSRNOG00000012237.6 transcript:ENSRNOT00000034924.5 gene_biotype:protein_coding transcript_biotype:protein_coding gene_symbol:Rdx description:radixin [Source:RGD Symbol;Acc:1359472];E	2	16	9	9	28.3	68.485	15647000	66060000	0.35331	0.23686	-2.07789
ENSRNOP00000014033	eukaryotic translation initiation fac	Eif4b	ENSRNOP00000014033.4	ENSRNOP00000014033.4 pep chromosome:Rnor_6.0:7:143679617:143701452:1 gene:ENSRNOG00000010103.6 transcript:ENSRNOT00000014033.5 gene_biotype:protein_coding transcript_biotype:protein_coding gene_symbol:Eif4b description:eukaryotic translation initiation fac	1	11	11	11	23.7	69.063	27213000	114540000	0.413994	0.237585	-2.07348
ENSRNOP00000022214	vasodilator-stimulated phosphoprotein [	Vasp	ENSRNOP00000022214.7;ENSRNOP00000074940.1	ENSRNOP00000022214.7 pep chromosome:Rnor_6.0:1:80170619:80185882:-1 gene:ENSRNOG00000016367.7 transcript:ENSRNOT00000022214.7 gene_biotype:protein_coding transcript_biotype:protein_coding gene_symbol:Vasp description:vasodilator-stimulated phosphoprotein [	2	10	10	10	35	39.485	56033000	234540000	0.434494	0.238906	-2.06549
ENSRNOP00000009503	Serpine1 mRNA binding protein 1	Serbp1	ENSRNOP00000009503.5	ENSRNOP00000009503.5 pep chromosome:Rnor_6.0:4:98027554:98044566:1 gene:ENSRNOG00000005890.7 transcript:ENSRNOT00000009503.7 gene_biotype:protein_coding transcript_biotype:protein_coding gene_symbol:Serbp1 description:Serpine1 mRNA binding protein 1 [Sourc	1	19	19	19	53.6	42.984	153890000	643220000	0.376936	0.239249	-2.06341
ENSRNOP00000064988	ATPase phospholipid transporting 9A	Atp9a	ENSRNOP00000064988.2	ENSRNOP00000064988.2 pep chromosome:Rnor_6.0:3:165412803:165477771:-1 gene:ENSRNOG00000049484.3 transcript:ENSRNOT00000071672.3 gene_biotype:protein_coding transcript_biotype:protein_coding gene_symbol:Atp9a description:ATPase phospholipid transporting 9A	1	1	1	1	1.5	90.85	2556000	10670000	0.212738	0.23955	-2.0616
ENSRNOP00000017740	DnaJ heat shock protein family (Hsp4	Dnajc8	ENSRNOP00000017740.5;ENSRNOP00000074065.1	ENSRNOP00000017740.5 pep chromosome:Rnor_6.0:5:150725674:150743730:1 gene:ENSRNOG00000013255.6 transcript:ENSRNOT00000017740.6 gene_biotype:protein_coding transcript_biotype:protein_coding gene_symbol:Dnajc8 description:DnaJ heat shock protein family (Hsp4	2	4	4	4	14.6	29.812	7437900	31043000	0.240308	0.2396	-2.0613
ENSRNOP00000021017	eukaryotic translation initiation fac	Eif3f	ENSRNOP00000021017.6	ENSRNOP00000021017.6 pep chromosome:Rnor_6.0:1:173532803:173541847:1 gene:ENSRNOG00000015221.7 transcript:ENSRNOT00000021017.7 gene_biotype:protein_coding transcript_biotype:protein_coding gene_symbol:Eif3f description:eukaryotic translation initiation fac	1	12	12	12	46.5	37.997	79581000	331650000	0.435858	0.239955	-2.05917
ENSRNOP00000025224	ribosomal protein SA	Rpsa	ENSRNOP00000025224.2	ENSRNOP00000025224.2 pep chromosome:Rnor_6.0:8:128806129:128809986:1 gene:ENSRNOG00000018645.5 transcript:ENSRNOT00000025225.5 gene_biotype:protein_coding transcript_biotype:protein_coding gene_symbol:Rpsa description:ribosomal protein SA [Source:RGD Symbo	1	13	13	13	55.6	32.824	360430000	1496000000	0.379418	0.240929	-2.05332
ENSRNOP00000023469	profilin-2-like	LOC100909840	ENSRNOP00000023469.3;ENSRNOP00000062782.1;ENSRNOP00000061388.2	ENSRNOP00000023469.3 pep chromosome:Rnor_6.0:2:147955196:148050438:-1 gene:ENSRNOG00000017427.8 transcript:ENSRNOT00000023469.7 gene_biotype:protein_coding transcript_biotype:protein_coding gene_symbol:LOC100909840 description:profilin-2-like [Source:RGD S	3	4	4	4	35	15.002	17792000	73632000	0.358381	0.241634	-2.0491
ENSRNOP00000075656	methylosome protein 50-like	LOC100911453	ENSRNOP00000075656.1;ENSRNOP00000068445.1;ENSRNOP00000068002.1;ENSRNOP00000074936.1;ENSRNOP00000064692.2;ENSRNOP00000022571.4	ENSRNOP00000075656.1 pep chromosome:Rnor_6.0:2:208420309:208587260:1 gene:ENSRNOG00000016394.8 transcript:ENSRNOT00000086279.1 gene_biotype:protein_coding transcript_biotype:protein_coding gene_symbol:LOC100911453 description:methylosome protein 50-like [S	6	6	6	6	26	37.075	11496000	47567000	0.358429	0.24168	-2.04883
ENSRNOP00000049222	cytochrome c oxidase subunit 7C	Cox7c	ENSRNOP00000049222.2	ENSRNOP00000049222.2 pep chromosome:Rnor_6.0:2:14699882:14701903:-1 gene:ENSRNOG00000030237.2 transcript:ENSRNOT00000051895.2 gene_biotype:protein_coding transcript_biotype:protein_coding gene_symbol:Cox7c description:cytochrome c oxidase subunit 7C [Sourc	1	2	2	2	28.6	7.3746	7570500	31224000	0.243272	0.242458	-2.04419
ENSRNOP00000074548	transmembrane protein 263	Tmem263	ENSRNOP00000074548.1;ENSRNOP00000009154.4	ENSRNOP00000074548.1 pep chromosome:Rnor_6.0:7:24651854:24668250:-1 gene:ENSRNOG00000006987.6 transcript:ENSRNOT00000083806.1 gene_biotype:protein_coding transcript_biotype:protein_coding gene_symbol:Tmem263 description:transmembrane protein 263 [Source:RG	2	2	2	2	30.4	11.549	4036900	16584000	0.216707	0.243421	-2.03847
ENSRNOP00000070203	galectin 3	Lgals3	ENSRNOP00000070203.1;ENSRNOP00000014216.2;ENSRNOP00000070344.1	ENSRNOP00000070203.1 pep chromosome:Rnor_6.0:15:24159647:24165418:1 gene:ENSRNOG00000010645.5 transcript:ENSRNOT00000082675.1 gene_biotype:protein_coding transcript_biotype:protein_coding gene_symbol:Lgals3 description:galectin 3 [Source:RGD Symbol;Acc:693	3	8	8	8	33.3	26.335	192890000	791320000	0.383579	0.243757	-2.03648
ENSRNOP00000035156	ribosomal protein S15	Rps15	ENSRNOP00000035156.3;ENSRNOP00000062631.2	ENSRNOP00000035156.3 pep chromosome:Rnor_6.0:7:12282109:12283608:-1 gene:ENSRNOG00000024603.4 transcript:ENSRNOT00000029791.4 gene_biotype:protein_coding transcript_biotype:protein_coding gene_symbol:Rps15 description:ribosomal protein S15 [Source:RGD Symb	2	5	5	5	44.1	17.04	250830000	1022000000	0.386032	0.245431	-2.02661
ENSRNOP00000068514	vesicle trafficking 1	Vta1	ENSRNOP00000068514.1;ENSRNOP00000061074.1	ENSRNOP00000068514.1 pep chromosome:Rnor_6.0:1:8830411:8878244:-1 gene:ENSRNOG00000011540.8 transcript:ENSRNOT00000075850.2 gene_biotype:protein_coding transcript_biotype:protein_coding gene_symbol:Vta1 description:vesicle trafficking 1 [Source:RGD Symbol;	2	4	4	4	17.5	33.975	11692000	47619000	0.36248	0.245532	-2.02602
ENSRNOP00000035155	serine and arginine rich splicing factor	Srsf7	ENSRNOP00000035155.3	ENSRNOP00000035155.3 pep chromosome:Rnor_6.0:6:2880518:2886465:-1 gene:ENSRNOG00000027360.6 transcript:ENSRNOT00000038448.5 gene_biotype:protein_coding transcript_biotype:protein_coding gene_symbol:Srsf7 description:serine and arginine rich splicing factor	1	5	5	4	20.2	27.377	64906000	263940000	0.443539	0.245912	-2.02379
ENSRNOP00000021030	chaperonin containing TCP1 subunit 7 [	Cct7	ENSRNOP00000021030.4	ENSRNOP00000021030.4 pep chromosome:Rnor_6.0:4:117235023:117252265:1 gene:ENSRNOG00000015630.5 transcript:ENSRNOT00000021030.5 gene_biotype:protein_coding transcript_biotype:protein_coding gene_symbol:Cct7 description:chaperonin containing TCP1 subunit 7 [	1	26	26	26	61.9	59.658	126070000	511160000	0.387793	0.246635	-2.01955
ENSRNOP00000055416		AABR07029651.1	ENSRNOP00000055416.4	ENSRNOP00000055416.4 pep chromosome:Rnor_6.0:10:42894567:42928461:-1 gene:ENSRNOG00000002423.7 transcript:ENSRNOT00000058619.4 gene_biotype:protein_coding transcript_biotype:protein_coding gene_symbol:AABR07029651.1	1	6	6	6	20.4	54.454	6683300	27097000	0.247595	0.246644	-2.0195
ENSRNOP00000015434	leucine rich repeat containing 40	Lrrc40	ENSRNOP00000015434.6	ENSRNOP00000015434.6 pep chromosome:Rnor_6.0:2:264864351:264893294:1 gene:ENSRNOG00000011555.6 transcript:ENSRNOT00000015434.6 gene_biotype:protein_coding transcript_biotype:protein_coding gene_symbol:Lrrc40 description:leucine rich repeat containing 40 [S	1	5	5	5	10.5	67.94	2083200	8406600	0.221189	0.247805	-2.01272
ENSRNOP00000065252	synaptotagmin binding, cytoplasmic R"	Syncrip	ENSRNOP00000065252.2	"ENSRNOP00000065252.2 pep chromosome:Rnor_6.0:8:96105025:96203677:-1 gene:ENSRNOG00000000204.7 transcript:ENSRNOT00000074515.2 gene_biotype:protein_coding transcript_biotype:protein_coding gene_symbol:Syncrip description:synaptotagmin binding, cytoplasmic R"	1	14	14	1	30.1	62.672	57968000	233590000	0.44641	0.248161	-2.01065
ENSRNOP00000026567	LSM4 homolog, U6 small nuclear RNA and"	Lsm4	ENSRNOP00000026567.4	"ENSRNOP00000026567.4 pep chromosome:Rnor_6.0:16:20506399:20511818:-1 gene:ENSRNOG00000019572.5 transcript:ENSRNOT00000026567.5 gene_biotype:protein_coding transcript_biotype:protein_coding gene_symbol:Lsm4 description:LSM4 homolog, U6 small nuclear RNA and"	1	3	3	3	21	15.204	6825500	27445000	0.249709	0.248697	-2.00754
ENSRNOP00000011937	actin related protein 2/3 complex, su"	Arpc4	ENSRNOP00000011937.4	"ENSRNOP00000011937.4 pep chromosome:Rnor_6.0:4:145330457:145340984:1 gene:ENSRNOG00000008994.5 transcript:ENSRNOT00000011937.5 gene_biotype:protein_coding transcript_biotype:protein_coding gene_symbol:Arpc4 description:actin related protein 2/3 complex, su"	1	9	9	9	72	19.667	212400000	853490000	0.391037	0.248861	-2.00659
ENSRNOP00000011105	importin 9	Ipo9	ENSRNOP00000011105.4	ENSRNOP00000011105.4 pep chromosome:Rnor_6.0:13:52207435:52256196:-1 gene:ENSRNOG00000007418.5 transcript:ENSRNOT00000011105.5 gene_biotype:protein_coding transcript_biotype:protein_coding gene_symbol:Ipo9 description:importin 9 [Source:RGD Symbol;Acc:1310	1	14	14	14	15.8	116.01	12695000	50822000	0.36692	0.249793	-2.00119
ENSRNOP00000018170	methionine adenosyltransferase 2A	Mat2a	ENSRNOP00000018170.5;ENSRNOP00000072361.1	ENSRNOP00000018170.5 pep chromosome:Rnor_6.0:4:100297478:100303047:-1 gene:ENSRNOG00000013520.6 transcript:ENSRNOT00000018170.5 gene_biotype:protein_coding transcript_biotype:protein_coding gene_symbol:Mat2a description:methionine adenosyltransferase 2A [S	2	10	10	8	37	43.674	39476000	157910000	0.427847	0.249991	-2.00005
ENSRNOP00000071044	calcium binding protein 39	Cab39	ENSRNOP00000071044.1;ENSRNOP00000060020.1	ENSRNOP00000071044.1 pep chromosome:Rnor_6.0:9:92859988:92893614:1 gene:ENSRNOG00000017297.7 transcript:ENSRNOT00000085332.1 gene_biotype:protein_coding transcript_biotype:protein_coding gene_symbol:Cab39 description:calcium binding protein 39 [Source:RGD	2	7	7	7	23.2	39.873	11183000	44480000	0.3686	0.251416	-1.99185
ENSRNOP00000022201	COMM domain containing 3	Commd3	ENSRNOP00000022201.5	ENSRNOP00000022201.5 pep chromosome:Rnor_6.0:17:85356042:85359833:1 gene:ENSRNOG00000016383.5 transcript:ENSRNOT00000022201.5 gene_biotype:protein_coding transcript_biotype:protein_coding gene_symbol:Commd3 description:COMM domain containing 3 [Source:RGD	1	5	5	5	31.8	21.932	10480000	41448000	0.370076	0.252847	-1.98366
ENSRNOP00000072842		AABR07012795.1	ENSRNOP00000072842.1;ENSRNOP00000023132.2	ENSRNOP00000072842.1 pep chromosome:Rnor_6.0:2:208738132:208739047:1 gene:ENSRNOG00000017695.3 transcript:ENSRNOT00000023972.3 gene_biotype:protein_coding transcript_biotype:protein_coding gene_symbol:AABR07012795.1;ENSRNOP00000023132.2 pep chromosome:Rnor	2	13	11	11	67.3	22.164	711000000	2806800000	0.39749	0.253313	-1.981
ENSRNOP00000063484	eukaryotic translation initiation fa	Eif3a	ENSRNOP00000063484.1	ENSRNOP00000063484.1 pep chromosome:Rnor_6.0:1:282139823:282170017:-1 gene:ENSRNOG00000010117.7 transcript:ENSRNOT00000066947.3 gene_biotype:protein_coding transcript_biotype:protein_coding gene_symbol:Eif3a description:eukaryotic translation initiation fa	1	37	37	37	30.9	163.19	40966000	160280000	0.433959	0.25559	-1.9681
ENSRNOP00000013400	dynein cytoplasmic 1 intermediate cha	Dync1i2	ENSRNOP00000013400.4;ENSRNOP00000042414.2;ENSRNOP00000060919.3	ENSRNOP00000013400.4 pep chromosome:Rnor_6.0:3:57817693:57868854:1 gene:ENSRNOG00000009781.8 transcript:ENSRNOT00000013400.6 gene_biotype:protein_coding transcript_biotype:protein_coding gene_symbol:Dync1i2 description:dynein cytoplasmic 1 intermediate cha	3	9	9	9	23.2	68.362	31139000	121030000	0.435791	0.257283	-1.95857
ENSRNOP00000011499	actin related protein 2/3 complex, su"	Arpc3	ENSRNOP00000011499.5	"ENSRNOP00000011499.5 pep chromosome:Rnor_6.0:12:39653953:39667849:-1 gene:ENSRNOG00000008673.7 transcript:ENSRNOT00000011499.7 gene_biotype:protein_coding transcript_biotype:protein_coding gene_symbol:Arpc3 description:actin related protein 2/3 complex, su"	1	4	4	4	35.4	20.535	63525000	246790000	0.45805	0.257405	-1.95789
ENSRNOP00000015618	proteasome 20S subunit beta 2	Psmb2	ENSRNOP00000015618.3	ENSRNOP00000015618.3 pep chromosome:Rnor_6.0:5:144701949:144734257:1 gene:ENSRNOG00000011463.6 transcript:ENSRNOT00000015618.6 gene_biotype:protein_coding transcript_biotype:protein_coding gene_symbol:Psmb2 description:proteasome 20S subunit beta 2 [Source	1	7	7	7	47.3	22.912	41828000	160580000	0.439229	0.260481	-1.94075
ENSRNOP00000062590	Sec23 homolog B, coat complex II com"	Sec23b	ENSRNOP00000062590.2	"ENSRNOP00000062590.2 pep chromosome:Rnor_6.0:3:138715570:138757111:1 gene:ENSRNOG00000008411.6 transcript:ENSRNOT00000064723.3 gene_biotype:protein_coding transcript_biotype:protein_coding gene_symbol:Sec23b description:Sec23 homolog B, coat complex II com"	1	12	9	9	20.1	86.354	4363300	16725000	0.234475	0.260885	-1.93851
ENSRNOP00000002053	small nuclear ribonucleoprotein polype	Snrpa	ENSRNOP00000002053.5	ENSRNOP00000002053.5 pep chromosome:Rnor_6.0:1:83999671:84008293:-1 gene:ENSRNOG00000001501.4 transcript:ENSRNOT00000002053.4 gene_biotype:protein_coding transcript_biotype:protein_coding gene_symbol:Snrpa description:small nuclear ribonucleoprotein polype	1	5	3	3	28.5	31.176	10881000	41667000	0.378541	0.261142	-1.93709
ENSRNOP00000015152	heterogeneous nuclear ribonucleopr	Hnrnpa2b1	ENSRNOP00000015152.3;ENSRNOP00000015325.5	ENSRNOP00000015152.3 pep chromosome:Rnor_6.0:4:81237496:81241282:-1 gene:ENSRNOG00000011175.8 transcript:ENSRNOT00000015152.6 gene_biotype:protein_coding transcript_biotype:protein_coding gene_symbol:Hnrnpa2b1 description:heterogeneous nuclear ribonucleopr	2	19	19	18	60.8	37.297	553720000	2110400000	0.410469	0.262377	-1.93029
ENSRNOP00000067169	ELMO domain-containing protein	LOC102554034	ENSRNOP00000067169.1;ENSRNOP00000037996.2	ENSRNOP00000067169.1 pep chromosome:Rnor_6.0:18:38847632:38853405:1 gene:ENSRNOG00000011225.6 transcript:ENSRNOT00000014916.6 gene_biotype:protein_coding transcript_biotype:protein_coding gene_symbol:LOC102554034 description:ELMO domain-containing protein	2	5	5	5	19.5	34.792	23438000	88957000	0.442425	0.263476	-1.92426
ENSRNOP00000058491	Rho-associated coiled-coil containing p	Rock1	ENSRNOP00000058491.3;ENSRNOP00000047378.5	ENSRNOP00000058491.3 pep chromosome:Rnor_6.0:18:1273453:1390190:-1 gene:ENSRNOG00000031092.6 transcript:ENSRNOT00000061777.5 gene_biotype:protein_coding transcript_biotype:protein_coding gene_symbol:Rock1 description:Rho-associated coiled-coil containing p	2	8	6	6	6.8	158.03	2284200	8620900	0.238588	0.264961	-1.91615
ENSRNOP00000010158	glycogen phosphorylase B	Pygb	ENSRNOP00000010158.6	ENSRNOP00000010158.6 pep chromosome:Rnor_6.0:3:146582752:146634535:1 gene:ENSRNOG00000007583.7 transcript:ENSRNOT00000010157.6 gene_biotype:protein_coding transcript_biotype:protein_coding gene_symbol:Pygb description:glycogen phosphorylase B [Source:RGD S	1	16	13	11	22	96.774	11572000	43608000	0.382792	0.265364	-1.91395
ENSRNOP00000024161	serpin family B member 6A	Serpinb6a	ENSRNOP00000024161.5;ENSRNOP00000056665.3	ENSRNOP00000024161.5 pep chromosome:Rnor_6.0:17:32190801:32209590:1 gene:ENSRNOG00000017962.5 transcript:ENSRNOT00000024161.5 gene_biotype:protein_coding transcript_biotype:protein_coding gene_symbol:Serpinb6a description:serpin family B member 6A [Source:	2	17	17	17	49.9	43.018	184810000	695870000	0.415008	0.265581	-1.91277
ENSRNOP00000003277	USO1 vesicle transport factor	Uso1	ENSRNOP00000003277.3	ENSRNOP00000003277.3 pep chromosome:Rnor_6.0:14:17371453:17436897:-1 gene:ENSRNOG00000002301.6 transcript:ENSRNOT00000003277.4 gene_biotype:protein_coding transcript_biotype:protein_coding gene_symbol:Uso1 description:USO1 vesicle transport factor [Source:	1	23	23	23	32.4	107.16	40556000	152210000	0.445574	0.266448	-1.90808
ENSRNOP00000069860	melanoma cell adhesion molecule	Mcam	ENSRNOP00000069860.1;ENSRNOP00000010464.5	ENSRNOP00000069860.1 pep chromosome:Rnor_6.0:8:48472824:48481001:1 gene:ENSRNOG00000007726.7 transcript:ENSRNOT00000090780.1 gene_biotype:protein_coding transcript_biotype:protein_coding gene_symbol:Mcam description:melanoma cell adhesion molecule [Source:	2	3	3	3	6.6	66.682	3234900	12134000	0.240237	0.266598	-1.90726
ENSRNOP00000003926	guanylate kinase 1	Guk1	ENSRNOP00000003926.6	ENSRNOP00000003926.6 pep chromosome:Rnor_6.0:10:45535627:45543897:-1 gene:ENSRNOG00000002928.6 transcript:ENSRNOT00000003926.6 gene_biotype:protein_coding transcript_biotype:protein_coding gene_symbol:Guk1 description:guanylate kinase 1 [Source:RGD Symbol;	1	1	1	1	5.5	24.052	1418500	5320300	0.193127	0.26662	-1.90714
ENSRNOP00000022000	PDZ and LIM domain 1	Pdlim1	ENSRNOP00000022000.1	ENSRNOP00000022000.1 pep chromosome:Rnor_6.0:1:259308296:259357056:-1 gene:ENSRNOG00000016166.4 transcript:ENSRNOT00000022000.4 gene_biotype:protein_coding transcript_biotype:protein_coding gene_symbol:Pdlim1 description:PDZ and LIM domain 1 [Source:RGD Sy	1	19	19	19	76.8	35.584	447820000	1677200000	0.417016	0.267005	-1.90506
ENSRNOP00000017375	drebrin-like	Dbnl	ENSRNOP00000017375.7	ENSRNOP00000017375.7 pep chromosome:Rnor_6.0:14:86029335:86044364:1 gene:ENSRNOG00000012378.7 transcript:ENSRNOT00000017375.7 gene_biotype:protein_coding transcript_biotype:protein_coding gene_symbol:Dbnl description:drebrin-like [Source:RGD Symbol;Acc:709	1	7	7	7	24.1	48.612	14382000	53577000	0.38586	0.268436	-1.89735
ENSRNOP00000024793	DEAD-box helicase 19B	Ddx19b	ENSRNOP00000024793.7;ENSRNOP00000074386.1;ENSRNOP00000070488.1;ENSRNOP00000069097.1;ENSRNOP00000071135.1;ENSRNOP00000017307.3	ENSRNOP00000024793.7 pep chromosome:Rnor_6.0:19:43251539:43271865:1 gene:ENSRNOG00000018033.7 transcript:ENSRNOT00000024793.7 gene_biotype:protein_coding transcript_biotype:protein_coding gene_symbol:Ddx19b description:DEAD-box helicase 19B [Source:RGD Sym	6	10	10	10	25.1	53.903	12510000	46479000	0.386574	0.269154	-1.8935
ENSRNOP00000011665	chromobox 1	Cbx1	ENSRNOP00000011665.2	ENSRNOP00000011665.2 pep chromosome:Rnor_6.0:10:84669914:84675741:1 gene:ENSRNOG00000008689.8 transcript:ENSRNOT00000011665.4 gene_biotype:protein_coding transcript_biotype:protein_coding gene_symbol:Cbx1 description:chromobox 1 [Source:RGD Symbol;Acc:1310	1	3	2	2	21.1	21.403	7500600	27857000	0.270592	0.269254	-1.89296
ENSRNOP00000069717	adducin 3	Add3	ENSRNOP00000069717.1;ENSRNOP00000017600.5;ENSRNOP00000043399.3	ENSRNOP00000069717.1 pep chromosome:Rnor_6.0:1:273854342:273960228:1 gene:ENSRNOG00000012820.8 transcript:ENSRNOT00000086496.1 gene_biotype:protein_coding transcript_biotype:protein_coding gene_symbol:Add3 description:adducin 3 [Source:RGD Symbol;Acc:2043]	3	4	4	4	8.7	74.963	2468800	9122100	0.244296	0.270639	-1.88556
ENSRNOP00000075659	SUMO-conjugating enzyme UBC9-li	LOC102553386	ENSRNOP00000075659.1;ENSRNOP00000024406.3	ENSRNOP00000075659.1 pep chromosome:Rnor_6.0:10:72147816:72148783:1 gene:ENSRNOG00000053557.1 transcript:ENSRNOT00000090085.1 gene_biotype:protein_coding transcript_biotype:protein_coding gene_symbol:LOC102553386 description:SUMO-conjugating enzyme UBC9-li	2	6	6	6	53.6	17.347	58608000	216090000	0.47498	0.27122	-1.88246
ENSRNOP00000034144	nitrilase family, member 2	Nit2	ENSRNOP00000034144.4	"ENSRNOP00000034144.4 pep chromosome:Rnor_6.0:11:45462345:45473104:1 gene:ENSRNOG00000027797.4 transcript:ENSRNOT00000029420.4 gene_biotype:protein_coding transcript_biotype:protein_coding gene_symbol:Nit2 description:nitrilase family, member 2 [Source:RGD "	1	7	7	7	31.9	30.701	22856000	84108000	0.451132	0.271746	-1.87967
ENSRNOP00000000886	coronin 1C	Coro1c	ENSRNOP00000000886.3	ENSRNOP00000000886.3 pep chromosome:Rnor_6.0:12:48481750:48554052:1 gene:ENSRNOG00000000697.4 transcript:ENSRNOT00000000886.4 gene_biotype:protein_coding transcript_biotype:protein_coding gene_symbol:Coro1c description:coronin 1C [Source:RGD Symbol;Acc:156	1	16	16	16	33.3	53.177	133200000	489670000	0.424053	0.27202	-1.87822
ENSRNOP00000052134	zinc finger RANBP2-type containing 2	Zranb2	ENSRNOP00000052134.2	ENSRNOP00000052134.2 pep chromosome:Rnor_6.0:2:263864331:263877821:1 gene:ENSRNOG00000009990.6 transcript:ENSRNOT00000055259.3 gene_biotype:protein_coding transcript_biotype:protein_coding gene_symbol:Zranb2 description:zinc finger RANBP2-type containing 2	1	2	2	2	6.3	37.837	2515200	9244900	0.245724	0.272064	-1.87798
ENSRNOP00000046992	ribosomal protein S10-like 1	Rps10l1	ENSRNOP00000046992.3;ENSRNOP00000043693.4;ENSRNOP00000061642.2;ENSRNOP00000041788.3;ENSRNOP00000041943.3;ENSRNOP00000040086.1;ENSRNOP00000016204.3;ENSRNOP00000067869.1	ENSRNOP00000046992.3 pep chromosome:Rnor_6.0:10:19715275:19715832:-1 gene:ENSRNOG00000030106.4 transcript:ENSRNOT00000040278.4 gene_biotype:protein_coding transcript_biotype:protein_coding gene_symbol:Rps10l1 description:ribosomal protein S10-like 1 [Sourc	8	5	5	5	27.9	18.892	299770000	1100600000	0.424541	0.27237	-1.87636
ENSRNOP00000022065	eukaryotic translation elongation fac	Eef1e1	ENSRNOP00000022065.4	ENSRNOP00000022065.4 pep chromosome:Rnor_6.0:17:26785029:26797161:1 gene:ENSRNOG00000016390.5 transcript:ENSRNOT00000022065.5 gene_biotype:protein_coding transcript_biotype:protein_coding gene_symbol:Eef1e1 description:eukaryotic translation elongation fac	1	9	9	9	56.9	19.842	34030000	124880000	0.45192	0.272502	-1.87566
ENSRNOP00000015179	vinculin	Vcl	ENSRNOP00000015179.5;ENSRNOP00000074748.1	ENSRNOP00000015179.5 pep chromosome:Rnor_6.0:15:3455211:3544685:-1 gene:ENSRNOG00000010765.7 transcript:ENSRNOT00000015179.7 gene_biotype:protein_coding transcript_biotype:protein_coding gene_symbol:Vcl description:vinculin [Source:RGD Symbol;Acc:1311217];	2	58	58	58	60.9	116.57	236970000	867830000	0.425505	0.27306	-1.87271
ENSRNOP00000007287	acid phosphatase 1	Acp1	ENSRNOP00000007287.7	ENSRNOP00000007287.7 pep chromosome:Rnor_6.0:6:49836075:49851677:-1 gene:ENSRNOG00000005260.7 transcript:ENSRNOT00000007287.7 gene_biotype:protein_coding transcript_biotype:protein_coding gene_symbol:Acp1 description:acid phosphatase 1 [Source:RGD Symbol;A	1	5	5	2	42.8	18.215	41759000	152910000	0.452537	0.273095	-1.87252
ENSRNOP00000012847	chaperonin containing TCP1 subunit 4	Cct4	ENSRNOP00000012847.3	ENSRNOP00000012847.3 pep chromosome:Rnor_6.0:14:107767392:107780270:1 gene:ENSRNOG00000009642.3 transcript:ENSRNOT00000012847.3 gene_biotype:protein_coding transcript_biotype:protein_coding gene_symbol:Cct4 description:chaperonin containing TCP1 subunit 4	1	23	23	23	56.6	58.099	127230000	465600000	0.425784	0.27326	-1.87165
ENSRNOP00000042920		AABR07053716.1	ENSRNOP00000042920.1;ENSRNOP00000015756.4	ENSRNOP00000042920.1 pep chromosome:Rnor_6.0:3:122285243:122285611:1 gene:ENSRNOG00000029173.1 transcript:ENSRNOT00000040366.1 gene_biotype:protein_coding transcript_biotype:protein_coding gene_symbol:AABR07053716.1;ENSRNOP00000015756.4 pep chromosome:Rnor	2	3	3	3	39.3	14.441	215560000	788560000	0.425921	0.273359	-1.87113
ENSRNOP00000069203	protein quaking-like	LOC108348175	ENSRNOP00000069203.1;ENSRNOP00000023290.6;ENSRNOP00000034413.4;ENSRNOP00000070460.1	ENSRNOP00000069203.1 pep chromosome:Rnor_6.0:1:50828134:50931579:1 gene:ENSRNOG00000048297.3 transcript:ENSRNOT00000089149.1 gene_biotype:protein_coding transcript_biotype:protein_coding gene_symbol:LOC108348175 description:protein quaking-like [Source:RGD	4	3	3	3	7.4	35.818	4159300	15166000	0.247914	0.274252	-1.86643
ENSRNOP00000007285	mitotic arrest deficient 2 like 1	Mad2l1	ENSRNOP00000007285.4	ENSRNOP00000007285.4 pep chromosome:Rnor_6.0:4:97531083:97537086:1 gene:ENSRNOG00000005376.5 transcript:ENSRNOT00000007285.5 gene_biotype:protein_coding transcript_biotype:protein_coding gene_symbol:Mad2l1 description:mitotic arrest deficient 2 like 1 [Sou	1	4	4	4	21	23.539	6978000	25245000	0.277746	0.276411	-1.85511
ENSRNOP00000024548	heat shock protein family A (Hsp70	Hspa12a	ENSRNOP00000024548.4	ENSRNOP00000024548.4 pep chromosome:Rnor_6.0:1:279946811:280015358:-1 gene:ENSRNOG00000018019.5 transcript:ENSRNOT00000024548.5 gene_biotype:protein_coding transcript_biotype:protein_coding gene_symbol:Hspa12a description:heat shock protein family A (Hsp70	1	3	2	2	5	74.829	996620	3567900	0.207866	0.27933	-1.83996
ENSRNOP00000011654	NSFL1 cofactor	Nsfl1c	ENSRNOP00000011654.3;ENSRNOP00000074814.1	ENSRNOP00000011654.3 pep chromosome:Rnor_6.0:3:146980923:147005439:1 gene:ENSRNOG00000008604.7 transcript:ENSRNOT00000011654.6 gene_biotype:protein_coding transcript_biotype:protein_coding gene_symbol:Nsfl1c description:NSFL1 cofactor [Source:RGD Symbol;Ac	2	13	13	13	47.6	40.679	45995000	163800000	0.486408	0.2808	-1.83239
ENSRNOP00000072048	methionyl aminopeptidase type 1D (mit	Metap1d	ENSRNOP00000072048.1	ENSRNOP00000072048.1 pep chromosome:Rnor_6.0:3:58084606:58162675:1 gene:ENSRNOG00000061587.1 transcript:ENSRNOT00000084797.1 gene_biotype:protein_coding transcript_biotype:protein_coding gene_symbol:Metap1d description:methionyl aminopeptidase type 1D (mit	1	2	2	2	6.3	37.085	43527000	154900000	0.460676	0.281001	-1.83135
ENSRNOP00000011333	ribosomal protein S7	Rps7	ENSRNOP00000011333.4;ENSRNOP00000075995.1;ENSRNOP00000042941.2	ENSRNOP00000011333.4 pep chromosome:Rnor_6.0:6:47899558:47904163:-1 gene:ENSRNOG00000008551.7 transcript:ENSRNOT00000011333.6 gene_biotype:protein_coding transcript_biotype:protein_coding gene_symbol:Rps7 description:ribosomal protein S7 [Source:RGD Symbol	3	10	10	10	63.9	22.127	467250000	1661600000	0.43678	0.281205	-1.83031
ENSRNOP00000005786	eukaryotic translation initiatio	LOC108348062	ENSRNOP00000005786.3;ENSRNOP00000058501.3	ENSRNOP00000005786.3 pep chromosome:Rnor_6.0:6:10151729:10236695:1 gene:ENSRNOG00000004252.6 transcript:ENSRNOT00000005786.6 gene_biotype:protein_coding transcript_biotype:protein_coding gene_symbol:LOC108348062 description:eukaryotic translation initiatio	2	10	10	10	36.6	39.905	45799000	162500000	0.487634	0.28184	-1.82705
ENSRNOP00000014817	eukaryotic translation initiation fac	Eif3l	ENSRNOP00000014817.5	ENSRNOP00000014817.5 pep chromosome:Rnor_6.0:7:120320547:120331595:1 gene:ENSRNOG00000011020.6 transcript:ENSRNOT00000014817.6 gene_biotype:protein_coding transcript_biotype:protein_coding gene_symbol:Eif3l description:eukaryotic translation initiation fac	1	12	12	12	35.6	45.082	43961000	155570000	0.462284	0.28258	-1.82327
ENSRNOP00000003667	polysaccharide biosynthesis domain cont	Pbdc1	ENSRNOP00000003667.4	ENSRNOP00000003667.4 pep chromosome:Rnor_6.0:X:76042239:76046938:1 gene:ENSRNOG00000002662.5 transcript:ENSRNOT00000003667.5 gene_biotype:protein_coding transcript_biotype:protein_coding gene_symbol:Pbdc1 description:polysaccharide biosynthesis domain cont	1	3	3	3	18.2	22.423	13078000	46137000	0.400579	0.28346	-1.81878
ENSRNOP00000059031	SEC24 homolog D, COPII coat complex "	Sec24d	ENSRNOP00000059031.3	"ENSRNOP00000059031.3 pep chromosome:Rnor_6.0:2:227455722:227562319:1 gene:ENSRNOG00000014872.7 transcript:ENSRNOT00000064809.3 gene_biotype:protein_coding transcript_biotype:protein_coding gene_symbol:Sec24d description:SEC24 homolog D, COPII coat complex "	1	11	11	11	16.8	112.86	18945000	66620000	0.401459	0.284374	-1.81414
ENSRNOP00000004955	fibronectin leucine rich transmembran	Flrt2	ENSRNOP00000004955.4	ENSRNOP00000004955.4 pep chromosome:Rnor_6.0:6:119519714:119609296:1 gene:ENSRNOG00000003732.4 transcript:ENSRNOT00000004955.4 gene_biotype:protein_coding transcript_biotype:protein_coding gene_symbol:Flrt2 description:fibronectin leucine rich transmembran	1	2	2	2	3	73.873	1519200	5336800	0.214082	0.284665	-1.81266
ENSRNOP00000019405	actin related protein 2/3 complex, sub"	Arpc5l	ENSRNOP00000019405.6	"ENSRNOP00000019405.6 pep chromosome:Rnor_6.0:3:23301455:23309072:1 gene:ENSRNOG00000014317.7 transcript:ENSRNOT00000019405.7 gene_biotype:protein_coding transcript_biotype:protein_coding gene_symbol:Arpc5l description:actin related protein 2/3 complex, sub"	1	3	3	3	28.8	17.01	14627000	51371000	0.401804	0.284733	-1.81232
ENSRNOP00000022184	ribosomal protein S12	Rps12	ENSRNOP00000022184.3;ENSRNOP00000027226.7;ENSRNOP00000048620.3;ENSRNOP00000063201.1;ENSRNOP00000062764.1	ENSRNOP00000022184.3 pep chromosome:Rnor_6.0:1:22758212:22760370:1 gene:ENSRNOG00000016411.4 transcript:ENSRNOT00000022184.4 gene_biotype:protein_coding transcript_biotype:protein_coding gene_symbol:Rps12 description:ribosomal protein S12 [Source:RGD Symbo	5	7	7	7	69.7	14.515	640210000	2245600000	0.44211	0.285095	-1.81048
ENSRNOP00000002552	crk-like protein-like	LOC100911248	ENSRNOP00000002552.4	ENSRNOP00000002552.4 pep chromosome:Rnor_6.0:11:87778312:87815043:-1 gene:ENSRNOG00000001868.6 transcript:ENSRNOT00000002552.5 gene_biotype:protein_coding transcript_biotype:protein_coding gene_symbol:LOC100911248 description:crk-like protein-like [Source:	1	3	3	3	14.9	33.865	4399100	15391000	0.259429	0.285823	-1.80681
ENSRNOP00000024020	VPS35 retromer complex component	Vps35	ENSRNOP00000024020.4	ENSRNOP00000024020.4 pep chromosome:Rnor_6.0:19:27464937:27500636:1 gene:ENSRNOG00000017612.5 transcript:ENSRNOT00000024020.5 gene_biotype:protein_coding transcript_biotype:protein_coding gene_symbol:Vps35 description:VPS35 retromer complex component [Sour	1	19	19	19	30.8	91.726	40020000	140010000	0.465582	0.285837	-1.80674
ENSRNOP00000023537	zyxin	Zyx	ENSRNOP00000023537.5	ENSRNOP00000023537.5 pep chromosome:Rnor_6.0:4:71740532:71749386:1 gene:ENSRNOG00000017354.6 transcript:ENSRNOT00000023537.5 gene_biotype:protein_coding transcript_biotype:protein_coding gene_symbol:Zyx description:zyxin [Source:RGD Symbol;Acc:620698]	1	19	19	18	49.6	60.303	166770000	582130000	0.444002	0.286482	-1.80348
ENSRNOP00000010369	lactamase, beta 2	Lactb2	ENSRNOP00000010369.4	"ENSRNOP00000010369.4 pep chromosome:Rnor_6.0:5:4982348:5005109:1 gene:ENSRNOG00000007829.4 transcript:ENSRNOT00000010369.4 gene_biotype:protein_coding transcript_biotype:protein_coding gene_symbol:Lactb2 description:lactamase, beta 2 [Source:RGD Symbol;Acc"	1	2	2	2	9.4	32.484	1578300	5503300	0.216563	0.286792	-1.80193
ENSRNOP00000013276	switching B-cell complex subunit SWA	Swap70	ENSRNOP00000013276.5	ENSRNOP00000013276.5 pep chromosome:Rnor_6.0:1:174862698:174924078:1 gene:ENSRNOG00000009910.6 transcript:ENSRNOT00000013276.6 gene_biotype:protein_coding transcript_biotype:protein_coding gene_symbol:Swap70 description:switching B-cell complex subunit SWA	1	3	3	3	6.5	68.773	2824400	9843100	0.260537	0.286942	-1.80117
ENSRNOP00000049006	ring finger protein 213	Rnf213	ENSRNOP00000049006.5	ENSRNOP00000049006.5 pep chromosome:Rnor_6.0:10:108527740:108624688:1 gene:ENSRNOG00000029658.5 transcript:ENSRNOT00000044983.5 gene_biotype:protein_coding transcript_biotype:protein_coding gene_symbol:Rnf213 description:ring finger protein 213 [Source:RGD	1	4	4	4	1	583.37	70751	245770	0.217828	0.287875	-1.79649
ENSRNOP00000021671	parvin, alpha	Parva	ENSRNOP00000021671.4;ENSRNOP00000075605.1;ENSRNOP00000074569.1	"ENSRNOP00000021671.4 pep chromosome:Rnor_6.0:1:177249226:177408205:1 gene:ENSRNOG00000015713.5 transcript:ENSRNOT00000021671.5 gene_biotype:protein_coding transcript_biotype:protein_coding gene_symbol:Parva description:parvin, alpha [Source:RGD Symbol;Acc:"	3	9	9	9	29	42.321	57759000	199720000	0.496228	0.2892	-1.78986
ENSRNOP00000014004	importin 7	Ipo7	ENSRNOP00000014004.4	ENSRNOP00000014004.4 pep chromosome:Rnor_6.0:1:174655939:174696173:1 gene:ENSRNOG00000010427.5 transcript:ENSRNOT00000014002.5 gene_biotype:protein_coding transcript_biotype:protein_coding gene_symbol:Ipo7 description:importin 7 [Source:RGD Symbol;Acc:1310	1	15	15	14	19.6	119.49	26327000	90920000	0.469324	0.289562	-1.78805
ENSRNOP00000001625	phosphofructokinase, liver type	Pfkl	ENSRNOP00000001625.3	"ENSRNOP00000001625.3 pep chromosome:Rnor_6.0:20:11393877:11415882:1 gene:ENSRNOG00000001214.5 transcript:ENSRNOT00000001625.5 gene_biotype:protein_coding transcript_biotype:protein_coding gene_symbol:Pfkl description:phosphofructokinase, liver type [Source"	1	20	20	17	32.2	85.338	73075000	252280000	0.496759	0.289658	-1.78758
ENSRNOP00000045021	LRR binding FLII interacting protein	Lrrfip1	ENSRNOP00000045021.2	ENSRNOP00000045021.2 pep chromosome:Rnor_6.0:9:98190829:98257735:1 gene:ENSRNOG00000019892.6 transcript:ENSRNOT00000050191.2 gene_biotype:protein_coding transcript_biotype:protein_coding gene_symbol:Lrrfip1 description:LRR binding FLII interacting protein	1	19	19	18	37	80.018	46509000	159750000	0.470895	0.291136	-1.78023
ENSRNOP00000075329	phospholipase A2 group IVA	Pla2g4a	ENSRNOP00000075329.1;ENSRNOP00000003630.4	ENSRNOP00000075329.1 pep chromosome:Rnor_6.0:13:66988937:67206693:-1 gene:ENSRNOG00000002657.7 transcript:ENSRNOT00000090693.1 gene_biotype:protein_coding transcript_biotype:protein_coding gene_symbol:Pla2g4a description:phospholipase A2 group IVA [Source:	2	4	4	4	6.6	85.648	1815500	6214800	0.222796	0.292125	-1.77534
ENSRNOP00000038134	coatomer protein complex, subunit gamm"	Copg2	ENSRNOP00000038134.5	"ENSRNOP00000038134.5 pep chromosome:Rnor_6.0:4:58064833:58195143:-1 gene:ENSRNOG00000011014.7 transcript:ENSRNOT00000033706.5 gene_biotype:protein_coding transcript_biotype:protein_coding gene_symbol:Copg2 description:coatomer protein complex, subunit gamm"	1	7	3	3	10.6	97.569	1150600	3936400	0.222998	0.292298	-1.77449
ENSRNOP00000068958	eukaryotic translation initiation factor	Eif2s3y	ENSRNOP00000068958.1;ENSRNOP00000074806.1	ENSRNOP00000068958.1 pep chromosome:Rnor_6.0:Y:914045:933699:1 gene:ENSRNOG00000060048.2 transcript:ENSRNOT00000088593.2 gene_biotype:protein_coding transcript_biotype:protein_coding gene_symbol:Eif2s3y description:eukaryotic translation initiation factor	2	11	2	2	29	51.153	4613400	15763000	0.266192	0.292673	-1.77264
ENSRNOP00000015318	protein phosphatase 2, regulatory s"	Ppp2r2a	ENSRNOP00000015318.5;ENSRNOP00000023139.5;ENSRNOP00000073589.1;ENSRNOP00000041264.4;ENSRNOP00000070068.1;ENSRNOP00000071824.1;ENSRNOP00000071716.1	"ENSRNOP00000015318.5 pep chromosome:Rnor_6.0:15:43673960:43733182:-1 gene:ENSRNOG00000011158.6 transcript:ENSRNOT00000015318.6 gene_biotype:protein_coding transcript_biotype:protein_coding gene_symbol:Ppp2r2a description:protein phosphatase 2, regulatory s"	7	8	8	8	22.8	51.677	15131000	51655000	0.409616	0.292924	-1.7714
ENSRNOP00000001160	valyl-tRNA synthetase 1	Vars1	ENSRNOP00000001160.4;ENSRNOP00000072696.1;ENSRNOP00000069473.1	ENSRNOP00000001160.4 pep chromosome:Rnor_6.0:20:4993744:5008262:1 gene:ENSRNOG00000000867.6 transcript:ENSRNOT00000001160.6 gene_biotype:protein_coding transcript_biotype:protein_coding gene_symbol:Vars1 description:valyl-tRNA synthetase 1 [Source:RGD Symb	3	33	33	33	37.7	140.37	41240000	140460000	0.473351	0.293607	-1.76804
ENSRNOP00000075386	DnaJ heat shock protein family (Hsp	Dnajb4	ENSRNOP00000075386.1;ENSRNOP00000017381.6	ENSRNOP00000075386.1 pep chromosome:Rnor_6.0:2:257394818:257418425:-1 gene:ENSRNOG00000013011.7 transcript:ENSRNOT00000086878.1 gene_biotype:protein_coding transcript_biotype:protein_coding gene_symbol:Dnajb4 description:DnaJ heat shock protein family (Hsp	2	6	5	5	21.4	37.822	19217000	65225000	0.411223	0.294626	-1.76304
ENSRNOP00000072055	DnaJ heat shock protein family (Hsp40	Dnajb1	ENSRNOP00000072055.1;ENSRNOP00000032313.4	ENSRNOP00000072055.1 pep chromosome:Rnor_6.0:19:24747216:24750904:1 gene:ENSRNOG00000021824.5 transcript:ENSRNOT00000079106.1 gene_biotype:protein_coding transcript_biotype:protein_coding gene_symbol:Dnajb1 description:DnaJ heat shock protein family (Hsp40	2	8	8	7	24.7	38.147	19997000	67811000	0.411474	0.294893	-1.76174
ENSRNOP00000061978	signal recognition particle su	LOC108348180	ENSRNOP00000061978.1	ENSRNOP00000061978.1 pep chromosome:Rnor_6.0:14:33448101:33543238:-1 gene:ENSRNOG00000002100.6 transcript:ENSRNOT00000066382.1 gene_biotype:protein_coding transcript_biotype:protein_coding gene_symbol:LOC108348180 description:signal recognition particle su	1	4	1	1	24.1	24.609	7401700	25053000	0.296477	0.295442	-1.75905
ENSRNOP00000000079	acyl-CoA thioesterase 7	Acot7	ENSRNOP00000000079.6;ENSRNOP00000014213.2	ENSRNOP00000000079.6 pep chromosome:Rnor_6.0:5:169357517:169450219:1 gene:ENSRNOG00000010580.8 transcript:ENSRNOT00000000079.8 gene_biotype:protein_coding transcript_biotype:protein_coding gene_symbol:Acot7 description:acyl-CoA thioesterase 7 [Source:RGD S	2	6	6	6	22	40.968	32521000	110060000	0.475208	0.295484	-1.75885
ENSRNOP00000027418	signal recognition particle 19	Srp19	ENSRNOP00000027418.5	ENSRNOP00000027418.5 pep chromosome:Rnor_6.0:18:27114822:27121059:1 gene:ENSRNOG00000020204.7 transcript:ENSRNOT00000027418.7 gene_biotype:protein_coding transcript_biotype:protein_coding gene_symbol:Srp19 description:signal recognition particle 19 [Source	1	1	1	1	10.4	16.138	10269000	34735000	0.296669	0.295638	-1.75809
ENSRNOP00000013428	protein kinase C and casein kinase	Pacsin2	ENSRNOP00000013428.6;ENSRNOP00000072822.1;ENSRNOP00000013398.5;ENSRNOP00000060074.3	ENSRNOP00000013428.6 pep chromosome:Rnor_6.0:7:124223633:124256148:-1 gene:ENSRNOG00000009756.8 transcript:ENSRNOT00000013428.7 gene_biotype:protein_coding transcript_biotype:protein_coding gene_symbol:Pacsin2 description:protein kinase C and casein kinase	4	6	6	6	12.4	55.342	6567900	22211000	0.296734	0.295705	-1.75777
ENSRNOP00000004770	leucine aminopeptidase 3	Lap3	ENSRNOP00000004770.3	ENSRNOP00000004770.3 pep chromosome:Rnor_6.0:14:70102814:70121797:-1 gene:ENSRNOG00000003289.8 transcript:ENSRNOT00000004770.5 gene_biotype:protein_coding transcript_biotype:protein_coding gene_symbol:Lap3 description:leucine aminopeptidase 3 [Source:RGD S	1	17	17	17	44.1	56.149	65983000	222900000	0.504069	0.296021	-1.75623
ENSRNOP00000024272	amyloid beta precursor protein bind	Apbb1ip	ENSRNOP00000024272.5	ENSRNOP00000024272.5 pep chromosome:Rnor_6.0:17:90099025:90149894:-1 gene:ENSRNOG00000017803.7 transcript:ENSRNOT00000024272.6 gene_biotype:protein_coding transcript_biotype:protein_coding gene_symbol:Apbb1ip description:amyloid beta precursor protein bind	1	4	4	3	6.9	73.675	2111100	7076500	0.230055	0.298325	-1.74504
ENSRNOP00000074678	cullin 1	Cul1	ENSRNOP00000074678.1;ENSRNOP00000007620.4	ENSRNOP00000074678.1 pep chromosome:Rnor_6.0:4:77212203:77280250:1 gene:ENSRNOG00000005310.6 transcript:ENSRNOT00000085805.1 gene_biotype:protein_coding transcript_biotype:protein_coding gene_symbol:Cul1 description:cullin 1 [Source:RGD Symbol;Acc:1308157]	2	12	12	12	15.7	89.69	5318000	17778000	0.300063	0.299134	-1.74114
ENSRNOP00000025512	similar to RIKEN cDNA 2310022B05	RGD1559896	ENSRNOP00000025512.4	ENSRNOP00000025512.4 pep chromosome:Rnor_6.0:19:57396606:57422093:-1 gene:ENSRNOG00000018836.4 transcript:ENSRNOT00000025512.4 gene_biotype:protein_coding transcript_biotype:protein_coding gene_symbol:RGD1559896 description:similar to RIKEN cDNA 2310022B05	1	8	8	8	31.2	35.668	22189000	73943000	0.479722	0.300082	-1.73657
ENSRNOP00000067288	eukaryotic translation initiation fa	Eif3i	ENSRNOP00000067288.2	ENSRNOP00000067288.2 pep chromosome:Rnor_6.0:5:147796662:147803851:-1 gene:ENSRNOG00000047185.2 transcript:ENSRNOT00000071922.2 gene_biotype:protein_coding transcript_biotype:protein_coding gene_symbol:Eif3i description:eukaryotic translation initiation fa	1	14	14	14	57.4	37.164	73380000	244300000	0.509006	0.300368	-1.7352
ENSRNOP00000005615	phosphoribosyl pyrophosphate synthetase	Prps2	ENSRNOP00000005615.1;ENSRNOP00000069408.1	ENSRNOP00000005615.1 pep chromosome:Rnor_6.0:X:28435507:28472880:1 gene:ENSRNOG00000004160.3 transcript:ENSRNOT00000005615.3 gene_biotype:protein_coding transcript_biotype:protein_coding gene_symbol:Prps2 description:phosphoribosyl pyrophosphate synthetase	2	4	1	1	18.6	34.813	2142800	7130400	0.232623	0.300516	-1.73449
ENSRNOP00000024775	guanine deaminase	Gda	ENSRNOP00000024775.4	ENSRNOP00000024775.4 pep chromosome:Rnor_6.0:1:238982392:239057732:-1 gene:ENSRNOG00000018282.6 transcript:ENSRNOT00000024775.5 gene_biotype:protein_coding transcript_biotype:protein_coding gene_symbol:Gda description:guanine deaminase [Source:RGD Symbol;A	1	23	23	23	68.7	50.9	163750000	541360000	0.46549	0.302479	-1.72509
ENSRNOP00000044668	general transcription factor IIF sub	Gtf2f2	ENSRNOP00000044668.3	ENSRNOP00000044668.3 pep chromosome:Rnor_6.0:15:57942059:58068892:-1 gene:ENSRNOG00000029316.3 transcript:ENSRNOT00000044254.3 gene_biotype:protein_coding transcript_biotype:protein_coding gene_symbol:Gtf2f2 description:general transcription factor IIF sub	1	1	1	1	3.2	28.391	1014900	3353800	0.235081	0.302612	-1.72446
ENSRNOP00000051916	ADP-ribosylation factor GTPase acti	Arfgap1	ENSRNOP00000051916.3;ENSRNOP00000013900.4;ENSRNOP00000073451.1	ENSRNOP00000051916.3 pep chromosome:Rnor_6.0:3:176479335:176489594:1 gene:ENSRNOG00000043150.4 transcript:ENSRNOT00000055038.3 gene_biotype:protein_coding transcript_biotype:protein_coding gene_symbol:Arfgap1 description:ADP-ribosylation factor GTPase acti	3	7	7	7	23.1	46.693	16399000	54168000	0.41881	0.302743	-1.72383
ENSRNOP00000005286	nucleosome assembly protein 1-like 1 [	Nap1l1	ENSRNOP00000005286.5;ENSRNOP00000038287.4	ENSRNOP00000005286.5 pep chromosome:Rnor_6.0:7:54213319:54236625:1 gene:ENSRNOG00000003890.7 transcript:ENSRNOT00000005286.7 gene_biotype:protein_coding transcript_biotype:protein_coding gene_symbol:Nap1l1 description:nucleosome assembly protein 1-like 1 [	2	6	5	5	22	45.373	112620000	371670000	0.511984	0.303011	-1.72256
ENSRNOP00000016387	adaptor related protein complex 3 subuni	Ap3m1	ENSRNOP00000016387.3;ENSRNOP00000025675.4	ENSRNOP00000016387.3 pep chromosome:Rnor_6.0:15:3436361:3454279:1 gene:ENSRNOG00000011461.4 transcript:ENSRNOT00000016387.4 gene_biotype:protein_coding transcript_biotype:protein_coding gene_symbol:Ap3m1 description:adaptor related protein complex 3 subuni	2	7	7	7	25.1	46.977	7552000	24889000	0.304212	0.303427	-1.72058
ENSRNOP00000068612		AABR07059663.1	ENSRNOP00000068612.1;ENSRNOP00000069615.1	ENSRNOP00000068612.1 pep chromosome:Rnor_6.0:4:31229913:31299132:1 gene:ENSRNOG00000051922.1 transcript:ENSRNOT00000087897.1 gene_biotype:protein_coding transcript_biotype:protein_coding gene_symbol:AABR07059663.1;ENSRNOP00000069615.1 pep chromosome:Rnor_6	2	6	6	6	3.9	176.63	1237100	4076100	0.236124	0.303501	-1.72023
ENSRNOP00000075266	alanyl-tRNA synthetase	Aars	ENSRNOP00000075266.1;ENSRNOP00000025051.5	ENSRNOP00000075266.1 pep chromosome:Rnor_6.0:19:43193257:43215077:-1 gene:ENSRNOG00000018404.7 transcript:ENSRNOT00000082151.1 gene_biotype:protein_coding transcript_biotype:protein_coding gene_symbol:Aars description:alanyl-tRNA synthetase [Source:RGD Sym	2	35	35	35	57.1	106.79	77679000	255940000	0.512538	0.303505	-1.72021
ENSRNOP00000001685	CAP-GLY domain containing linker prote	Clip1	ENSRNOP00000001685.7;ENSRNOP00000072766.1;ENSRNOP00000073711.1;ENSRNOP00000068884.1	ENSRNOP00000001685.7 pep chromosome:Rnor_6.0:12:38345456:38451661:1 gene:ENSRNOG00000001247.7 transcript:ENSRNOT00000001685.7 gene_biotype:protein_coding transcript_biotype:protein_coding gene_symbol:Clip1 description:CAP-GLY domain containing linker prote	4	8	5	5	6.7	148.15	969770	3192500	0.236434	0.303765	-1.71897
ENSRNOP00000034828	eukaryotic translation elongation fa	Eef1d	ENSRNOP00000034828.4	ENSRNOP00000034828.4 pep chromosome:Rnor_6.0:7:116928265:116936674:-1 gene:ENSRNOG00000021638.6 transcript:ENSRNOT00000029456.5 gene_biotype:protein_coding transcript_biotype:protein_coding gene_symbol:Eef1d description:eukaryotic translation elongation fa	1	16	16	15	26.5	72.127	134320000	441380000	0.513451	0.304318	-1.71635
ENSRNOP00000035405	ISG15 ubiquitin-like modifier	Isg15	ENSRNOP00000035405.4	ENSRNOP00000035405.4 pep chromosome:Rnor_6.0:5:173624310:173626248:-1 gene:ENSRNOG00000021802.5 transcript:ENSRNOT00000039263.5 gene_biotype:protein_coding transcript_biotype:protein_coding gene_symbol:Isg15 description:ISG15 ubiquitin-like modifier [Sourc	1	3	3	3	33.5	18.225	103800000	341020000	0.513521	0.304381	-1.71605
ENSRNOP00000014979	3-phosphoadenosine 5-phosphosulfat	Papss2	ENSRNOP00000014979.4;ENSRNOP00000074860.1	ENSRNOP00000014979.4 pep chromosome:Rnor_6.0:1:251145363:251230715:1 gene:ENSRNOG00000011068.7 transcript:ENSRNOT00000014979.5 gene_biotype:protein_coding transcript_biotype:protein_coding gene_symbol:Papss2 description:3-phosphoadenosine 5-phosphosulfat	2	6	6	6	11.9	69.411	6236300	20422000	0.306085	0.305372	-1.71136
ENSRNOP00000007882	G protein-coupled receptor 176	Gpr176	ENSRNOP00000007882.3	ENSRNOP00000007882.3 pep chromosome:Rnor_6.0:3:110042853:110140756:-1 gene:ENSRNOG00000005971.4 transcript:ENSRNOT00000007882.4 gene_biotype:protein_coding transcript_biotype:protein_coding gene_symbol:Gpr176 description:G protein-coupled receptor 176 [Sou	1	2	2	2	3.3	56.784	1068100	3489700	0.239142	0.306072	-1.70806
ENSRNOP00000055935	asparaginyl-tRNA synthetase 1	Nars1	ENSRNOP00000055935.2	ENSRNOP00000055935.2 pep chromosome:Rnor_6.0:18:59986360:60002569:-1 gene:ENSRNOG00000017852.8 transcript:ENSRNOT00000059162.4 gene_biotype:protein_coding transcript_biotype:protein_coding gene_symbol:Nars1 description:asparaginyl-tRNA synthetase 1 [Source	1	17	1	1	45.4	58.303	2452600	8010800	0.279393	0.306162	-1.70763
ENSRNOP00000028687	peroxiredoxin 5	Prdx5	ENSRNOP00000028687.1	ENSRNOP00000028687.1 pep chromosome:Rnor_6.0:1:222164462:222167447:-1 gene:ENSRNOG00000021125.8 transcript:ENSRNOT00000028687.3 gene_biotype:protein_coding transcript_biotype:protein_coding gene_symbol:Prdx5 description:peroxiredoxin 5 [Source:RGD Symbol;A	1	9	9	9	48.4	22.206	526990000	1718300000	0.471052	0.306693	-1.70513
ENSRNOP00000059568	O-GlcNAcase	Oga	ENSRNOP00000059568.2	ENSRNOP00000059568.2 pep chromosome:Rnor_6.0:1:265507451:265542276:-1 gene:ENSRNOG00000017822.7 transcript:ENSRNOT00000065172.3 gene_biotype:protein_coding transcript_biotype:protein_coding gene_symbol:Oga description:O-GlcNAcase [Source:RGD Symbol;Acc:621	1	1	1	1	1.4	106.17	506980	1648200	0.240931	0.307596	-1.70089
ENSRNOP00000040222	transportin 3	Tnpo3	ENSRNOP00000040222.4;ENSRNOP00000074682.1	ENSRNOP00000040222.4 pep chromosome:Rnor_6.0:4:56820023:56897310:-1 gene:ENSRNOG00000021758.6 transcript:ENSRNOT00000043902.5 gene_biotype:protein_coding transcript_biotype:protein_coding gene_symbol:Tnpo3 description:transportin 3 [Source:RGD Symbol;Acc:1	2	4	4	4	5.7	104.18	1411200	4581600	0.241423	0.308015	-1.69893
ENSRNOP00000024367	dynactin subunit 5	Dctn5	ENSRNOP00000024367.4	ENSRNOP00000024367.4 pep chromosome:Rnor_6.0:1:192088672:192105429:1 gene:ENSRNOG00000018048.5 transcript:ENSRNOT00000024367.5 gene_biotype:protein_coding transcript_biotype:protein_coding gene_symbol:Dctn5 description:dynactin subunit 5 [Source:RGD Symbol	1	2	2	2	11.5	20.14	9310000	30162000	0.309247	0.308667	-1.69588
ENSRNOP00000026760	signal transducer and activator of tr	Stat3	ENSRNOP00000026760.3	ENSRNOP00000026760.3 pep chromosome:Rnor_6.0:10:88790408:88842233:-1 gene:ENSRNOG00000019742.5 transcript:ENSRNOT00000026760.4 gene_biotype:protein_coding transcript_biotype:protein_coding gene_symbol:Stat3 description:signal transducer and activator of tr	1	20	20	20	36.6	88.039	42121000	136440000	0.488074	0.308714	-1.69566
ENSRNOP00000018149	G3BP stress granule assembly factor 1	G3bp1	ENSRNOP00000018149.4;ENSRNOP00000047902.3	ENSRNOP00000018149.4 pep chromosome:Rnor_6.0:10:40812858:40846252:1 gene:ENSRNOG00000013186.6 transcript:ENSRNOT00000018149.6 gene_biotype:protein_coding transcript_biotype:protein_coding gene_symbol:G3bp1 description:G3BP stress granule assembly factor 1	2	13	13	12	39.1	51.786	62913000	203780000	0.518371	0.30873	-1.69558
ENSRNOP00000035561	tropomyosin 3	Tpm3	ENSRNOP00000035561.5	ENSRNOP00000035561.5 pep chromosome:Rnor_6.0:2:189423559:189442319:1 gene:ENSRNOG00000017441.8 transcript:ENSRNOT00000029076.5 gene_biotype:protein_coding transcript_biotype:protein_coding gene_symbol:Tpm3 description:tropomyosin 3 [Source:RGD Symbol;Acc:6	1	21	2	2	49.8	32.994	10010000	32406000	0.309465	0.308893	-1.69482
ENSRNOP00000021689	niban apoptosis regulator 2	Niban2	ENSRNOP00000021689.4	ENSRNOP00000021689.4 pep chromosome:Rnor_6.0:3:11921715:11971327:1 gene:ENSRNOG00000015845.5 transcript:ENSRNOT00000021689.5 gene_biotype:protein_coding transcript_biotype:protein_coding gene_symbol:Niban2 description:niban apoptosis regulator 2 [Source:RG	1	24	24	24	41.6	84.73	86542000	279380000	0.519518	0.309764	-1.69076
ENSRNOP00000040121	valosin-containing protein	Vcp	ENSRNOP00000040121.2	ENSRNOP00000040121.2 pep chromosome:Rnor_6.0:5:58426549:58445953:-1 gene:ENSRNOG00000034242.3 transcript:ENSRNOT00000046102.2 gene_biotype:protein_coding transcript_biotype:protein_coding gene_symbol:Vcp description:valosin-containing protein [Source:RGD S	1	39	39	39	61.2	89.348	271650000	876110000	0.475473	0.310064	-1.68936
ENSRNOP00000074978	high mobility group nucleosomal bind	Hmgn2	ENSRNOP00000074978.1	ENSRNOP00000074978.1 pep chromosome:Rnor_6.0:5:152195361:152198813:-1 gene:ENSRNOG00000051615.1 transcript:ENSRNOT00000082953.1 gene_biotype:protein_coding transcript_biotype:protein_coding gene_symbol:Hmgn2 description:high mobility group nucleosomal bind	1	1	1	1	13.3	9.3785	20843000	66914000	0.426848	0.311489	-1.68275
ENSRNOP00000014415	lysophospholipase 2	Lypla2	ENSRNOP00000014415.3	ENSRNOP00000014415.3 pep chromosome:Rnor_6.0:5:154315033:154319629:-1 gene:ENSRNOG00000010067.5 transcript:ENSRNOT00000014415.5 gene_biotype:protein_coding transcript_biotype:protein_coding gene_symbol:Lypla2 description:lysophospholipase 2 [Source:RGD Sym	1	3	3	3	18.2	24.807	9787500	31419000	0.311972	0.311515	-1.68262
ENSRNOP00000065485	recombination signal binding protein f	Rbpj	ENSRNOP00000065485.2;ENSRNOP00000010277.3	ENSRNOP00000065485.2 pep chromosome:Rnor_6.0:14:59658935:59735450:-1 gene:ENSRNOG00000046327.2 transcript:ENSRNOT00000071929.2 gene_biotype:protein_coding transcript_biotype:protein_coding gene_symbol:Rbpj description:recombination signal binding protein f	2	3	3	3	7.1	51.954	3100600	9949100	0.284715	0.311646	-1.68202
ENSRNOP00000061647	paxillin	Pxn	ENSRNOP00000061647.1;ENSRNOP00000070477.1;ENSRNOP00000043928.2	ENSRNOP00000061647.1 pep chromosome:Rnor_6.0:12:46797954:46845080:-1 gene:ENSRNOG00000001149.8 transcript:ENSRNOT00000064115.3 gene_biotype:protein_coding transcript_biotype:protein_coding gene_symbol:Pxn description:paxillin [Source:RGD Symbol;Acc:1305759	3	3	3	3	6.3	60.915	3571400	11400000	0.286296	0.313281	-1.67447
ENSRNOP00000051742	cortactin	Cttn	ENSRNOP00000051742.4;ENSRNOP00000050255.5;ENSRNOP00000075952.1;ENSRNOP00000072540.1;ENSRNOP00000028283.2;ENSRNOP00000073253.1;ENSRNOP00000070873.1;ENSRNOP00000076003.1	ENSRNOP00000051742.4 pep chromosome:Rnor_6.0:1:217602698:217638118:-1 gene:ENSRNOG00000047280.3 transcript:ENSRNOT00000054859.5 gene_biotype:protein_coding transcript_biotype:protein_coding gene_symbol:Cttn description:cortactin [Source:RGD Symbol;Acc:6198	8	18	18	18	33	61.077	108810000	346520000	0.524197	0.314008	-1.67113
ENSRNOP00000067929	paralemmin 2	Palm2	ENSRNOP00000067929.1;ENSRNOP00000068046.1;ENSRNOP00000030796.6	ENSRNOP00000067929.1 pep chromosome:Rnor_6.0:5:74649765:74788497:1 gene:ENSRNOG00000025558.8 transcript:ENSRNOT00000075952.2 gene_biotype:protein_coding transcript_biotype:protein_coding gene_symbol:Palm2 description:paralemmin 2 [Source:RGD Symbol;Acc:649	3	2	2	2	6.9	42.055	1601100	5092300	0.248944	0.314416	-1.66925
ENSRNOP00000061544	far upstream element binding protein	Fubp1	ENSRNOP00000061544.3	ENSRNOP00000061544.3 pep chromosome:Rnor_6.0:2:257425679:257449568:1 gene:ENSRNOG00000043370.3 transcript:ENSRNOT00000066199.3 gene_biotype:protein_coding transcript_biotype:protein_coding gene_symbol:Fubp1 description:far upstream element binding protein	1	16	14	14	28.5	67.531	26990000	85723000	0.493917	0.314851	-1.66726
ENSRNOP00000075745	mortality factor 4 like 1	Morf4l1	ENSRNOP00000075745.1	ENSRNOP00000075745.1 pep chromosome:Rnor_6.0:8:97474092:97494834:-1 gene:ENSRNOG00000058412.1 transcript:ENSRNOT00000080421.1 gene_biotype:protein_coding transcript_biotype:protein_coding gene_symbol:Morf4l1 description:mortality factor 4 like 1 [Source:RG	1	2	2	2	5.6	37.2	1863700	5903900	0.250422	0.315673	-1.6635
ENSRNOP00000071262	actinin alpha 4	Actn4	ENSRNOP00000071262.1;ENSRNOP00000027773.5;ENSRNOP00000073566.1	ENSRNOP00000071262.1 pep chromosome:Rnor_6.0:1:87078890:87147308:-1 gene:ENSRNOG00000020433.7 transcript:ENSRNOT00000089305.1 gene_biotype:protein_coding transcript_biotype:protein_coding gene_symbol:Actn4 description:actinin alpha 4 [Source:RGD Symbol;Acc	3	61	61	42	75.6	102.97	1031400000	3262600000	0.483362	0.316128	-1.66142
ENSRNOP00000025433	proteasome 26S subunit, non-ATPase 5	Psmd5	ENSRNOP00000025433.4	"ENSRNOP00000025433.4 pep chromosome:Rnor_6.0:3:13916203:13933658:-1 gene:ENSRNOG00000018809.7 transcript:ENSRNOT00000025433.6 gene_biotype:protein_coding transcript_biotype:protein_coding gene_symbol:Psmd5 description:proteasome 26S subunit, non-ATPase 5 ["	1	8	8	8	18.7	55.852	19711000	62273000	0.431414	0.316526	-1.65961
ENSRNOP00000058848	TBC1 domain family, member 15	Tbc1d15	ENSRNOP00000058848.3	"ENSRNOP00000058848.3 pep chromosome:Rnor_6.0:7:58164198:58219790:-1 gene:ENSRNOG00000003889.7 transcript:ENSRNOT00000067907.2 gene_biotype:protein_coding transcript_biotype:protein_coding gene_symbol:Tbc1d15 description:TBC1 domain family, member 15 [Sourc"	1	11	11	11	16.3	78.698	5560800	17535000	0.317311	0.317126	-1.65687
ENSRNOP00000026214	ubiquilin 2	Ubqln2	ENSRNOP00000026214.5	ENSRNOP00000026214.5 pep chromosome:Rnor_6.0:X:18723341:18726732:-1 gene:ENSRNOG00000003099.6 transcript:ENSRNOT00000026214.6 gene_biotype:protein_coding transcript_biotype:protein_coding gene_symbol:Ubqln2 description:ubiquilin 2 [Source:RGD Symbol;Acc:15	1	7	5	5	18.5	67.259	54229000	170500000	0.528625	0.318059	-1.65264
ENSRNOP00000075297	glucose-6-phosphate dehydrogenase	G6pd	ENSRNOP00000075297.1	ENSRNOP00000075297.1 pep chromosome:Rnor_6.0:X:156274800:156293926:1 gene:ENSRNOG00000056728.1 transcript:ENSRNOT00000080887.1 gene_biotype:protein_coding transcript_biotype:protein_coding gene_symbol:G6pd description:glucose-6-phosphate dehydrogenase [Sou	1	23	23	23	53.6	59.375	104870000	328230000	0.530193	0.319502	-1.64611
ENSRNOP00000069728	UDP-galactose-4-epimerase	Gale	ENSRNOP00000069728.1;ENSRNOP00000013322.6	ENSRNOP00000069728.1 pep chromosome:Rnor_6.0:5:154311998:154314627:1 gene:ENSRNOG00000009712.7 transcript:ENSRNOT00000084085.1 gene_biotype:protein_coding transcript_biotype:protein_coding gene_symbol:Gale description:UDP-galactose-4-epimerase [Source:RGD	2	9	9	9	39.7	37.944	13997000	43744000	0.434516	0.319975	-1.64397
ENSRNOP00000023252	phosphofructokinase, platelet	Pfkp	ENSRNOP00000023252.7	"ENSRNOP00000023252.7 pep chromosome:Rnor_6.0:17:68511064:68559471:-1 gene:ENSRNOG00000017163.7 transcript:ENSRNOT00000023252.7 gene_biotype:protein_coding transcript_biotype:protein_coding gene_symbol:Pfkp description:phosphofructokinase, platelet [Source:"	1	18	17	17	34	81.533	31613000	98533000	0.499542	0.320837	-1.64009
ENSRNOP00000056826	LUC7-like	Luc7l	ENSRNOP00000056826.4	ENSRNOP00000056826.4 pep chromosome:Rnor_6.0:10:15538872:15568638:1 gene:ENSRNOG00000020488.7 transcript:ENSRNOT00000060078.4 gene_biotype:protein_coding transcript_biotype:protein_coding gene_symbol:Luc7l description:LUC7-like [Source:RGD Symbol;Acc:13075	1	4	2	2	14.8	44.049	1402100	4365400	0.256904	0.321185	-1.63852
ENSRNOP00000017907	protein tyrosine phosphatase, non-rece"	Ptpn12	ENSRNOP00000017907.5;ENSRNOP00000075346.1	"ENSRNOP00000017907.5 pep chromosome:Rnor_6.0:4:10631129:10702386:1 gene:ENSRNOG00000013135.7 transcript:ENSRNOT00000017907.5 gene_biotype:protein_coding transcript_biotype:protein_coding gene_symbol:Ptpn12 description:protein tyrosine phosphatase, non-rece"	2	4	4	4	5.5	85.983	2445200	7611800	0.293958	0.321238	-1.63829
ENSRNOP00000026492	enhancer of mRNA decapping 3	Edc3	ENSRNOP00000026492.7	ENSRNOP00000026492.7 pep chromosome:Rnor_6.0:8:62482140:62526202:1 gene:ENSRNOG00000019579.7 transcript:ENSRNOT00000026492.7 gene_biotype:protein_coding transcript_biotype:protein_coding gene_symbol:Edc3 description:enhancer of mRNA decapping 3 [Source:RGD	1	2	2	2	4.7	55.893	1042400	3239300	0.257625	0.321798	-1.63577
ENSRNOP00000000201	mercaptopyruvate sulfurtransferase	Mpst	ENSRNOP00000000201.2	ENSRNOP00000000201.2 pep chromosome:Rnor_6.0:7:119626637:119631425:1 gene:ENSRNOG00000000185.5 transcript:ENSRNOT00000000201.5 gene_biotype:protein_coding transcript_biotype:protein_coding gene_symbol:Mpst description:mercaptopyruvate sulfurtransferase [So	1	7	7	7	23.9	32.94	10703000	33218000	0.322113	0.322205	-1.63395
ENSRNOP00000001310	PDGFA associated protein 1	Pdap1	ENSRNOP00000001310.4	ENSRNOP00000001310.4 pep chromosome:Rnor_6.0:12:11240761:11251004:1 gene:ENSRNOG00000000990.7 transcript:ENSRNOT00000001310.7 gene_biotype:protein_coding transcript_biotype:protein_coding gene_symbol:Pdap1 description:PDGFA associated protein 1 [Source:RGD	1	6	6	6	27.1	20.605	46981000	145700000	0.501046	0.32245	-1.63285
ENSRNOP00000069876	heterogeneous nuclear ribonucleoprote	Hnrnpa3	ENSRNOP00000069876.1	ENSRNOP00000069876.1 pep chromosome:Rnor_6.0:3:62481323:62487227:1 gene:ENSRNOG00000052968.1 transcript:ENSRNOT00000078872.1 gene_biotype:protein_coding transcript_biotype:protein_coding gene_symbol:Hnrnpa3 description:heterogeneous nuclear ribonucleoprote	1	13	13	6	43.5	39.652	367800000	1135800000	0.493257	0.323825	-1.62672
ENSRNOP00000029762	myeloid cell nuclear differentiation a	Mnda	ENSRNOP00000029762.3	ENSRNOP00000029762.3 pep chromosome:Rnor_6.0:13:92073668:92089980:-1 gene:ENSRNOG00000003486.5 transcript:ENSRNOT00000036040.3 gene_biotype:protein_coding transcript_biotype:protein_coding gene_symbol:Mnda description:myeloid cell nuclear differentiation a	1	5	5	5	14.4	49.734	7551300	23268000	0.324307	0.324536	-1.62355
ENSRNOP00000027272	mitogen activated protein kinase kina	Map2k2	ENSRNOP00000027272.3	ENSRNOP00000027272.3 pep chromosome:Rnor_6.0:7:11458967:11478489:-1 gene:ENSRNOG00000020005.6 transcript:ENSRNOT00000027272.5 gene_biotype:protein_coding transcript_biotype:protein_coding gene_symbol:Map2k2 description:mitogen activated protein kinase kina	1	9	2	2	21	44.281	1283800	3949800	0.261427	0.325029	-1.62136
ENSRNOP00000022862	protein phosphatase 2, regulatory sub"	Ppp2r5d	ENSRNOP00000022862.5;ENSRNOP00000007595.5;ENSRNOP00000071002.1	"ENSRNOP00000022862.5 pep chromosome:Rnor_6.0:9:16586803:16609631:1 gene:ENSRNOG00000016849.6 transcript:ENSRNOT00000022862.6 gene_biotype:protein_coding transcript_biotype:protein_coding gene_symbol:Ppp2r5d description:protein phosphatase 2, regulatory sub"	3	5	5	4	10.1	69.183	5020900	15426000	0.298023	0.325483	-1.61935
ENSRNOP00000022947	sorting nexin 7	Snx7	ENSRNOP00000022947.5	ENSRNOP00000022947.5 pep chromosome:Rnor_6.0:2:221015310:221099738:-1 gene:ENSRNOG00000017077.5 transcript:ENSRNOT00000022947.5 gene_biotype:protein_coding transcript_biotype:protein_coding gene_symbol:Snx7 description:sorting nexin 7 [Source:RGD Symbol;Ac	1	6	6	6	16.8	45.011	3507100	10760000	0.298459	0.325939	-1.61733
ENSRNOP00000009645	exportin for tRNA	Xpot	ENSRNOP00000009645.4	ENSRNOP00000009645.4 pep chromosome:Rnor_6.0:7:63690053:63728988:-1 gene:ENSRNOG00000007088.6 transcript:ENSRNOT00000009645.5 gene_biotype:protein_coding transcript_biotype:protein_coding gene_symbol:Xpot description:exportin for tRNA [Source:RGD Symbol;Ac	1	8	8	8	12.1	83.483	5910400	18104000	0.326123	0.326469	-1.61498
ENSRNOP00000005127	aspartyl-tRNA synthetase	Dars	ENSRNOP00000005127.3	ENSRNOP00000005127.3 pep chromosome:Rnor_6.0:13:45074072:45127815:-1 gene:ENSRNOG00000003743.7 transcript:ENSRNOT00000005127.6 gene_biotype:protein_coding transcript_biotype:protein_coding gene_symbol:Dars description:aspartyl-tRNA synthetase [Source:RGD S	1	20	20	20	43.5	57.126	60600000	185460000	0.538005	0.326755	-1.61372
ENSRNOP00000052992	protein tyrosine phosphatase, non-r"	Ptpn23	ENSRNOP00000052992.1	"ENSRNOP00000052992.1 pep chromosome:Rnor_6.0:8:118628777:118651238:-1 gene:ENSRNOG00000020862.6 transcript:ENSRNOT00000056145.2 gene_biotype:protein_coding transcript_biotype:protein_coding gene_symbol:Ptpn23 description:protein tyrosine phosphatase, non-r"	1	4	4	4	2.5	182.19	503940	1542000	0.263521	0.326809	-1.61348
ENSRNOP00000011394	NECAP endocytosis associated 2	Necap2	ENSRNOP00000011394.4	ENSRNOP00000011394.4 pep chromosome:Rnor_6.0:5:159589881:159602251:-1 gene:ENSRNOG00000008427.5 transcript:ENSRNOT00000011394.5 gene_biotype:protein_coding transcript_biotype:protein_coding gene_symbol:Necap2 description:NECAP endocytosis associated 2 [Sou	1	5	5	5	23.2	28.404	8360900	25582000	0.326458	0.326827	-1.6134
ENSRNOP00000030772	DEAD-box helicase 46	Ddx46	ENSRNOP00000030772.4	ENSRNOP00000030772.4 pep chromosome:Rnor_6.0:17:9475538:9519595:-1 gene:ENSRNOG00000021637.6 transcript:ENSRNOT00000029885.5 gene_biotype:protein_coding transcript_biotype:protein_coding gene_symbol:Ddx46 description:DEAD-box helicase 46 [Source:RGD Symbol	1	8	8	8	8.2	117.38	2782200	8453500	0.301491	0.329118	-1.60332
ENSRNOP00000069131	LSM14A mRNA processing body assembly	Lsm14a	ENSRNOP00000069131.1;ENSRNOP00000030800.4	ENSRNOP00000069131.1 pep chromosome:Rnor_6.0:1:90204500:90246265:-1 gene:ENSRNOG00000021133.8 transcript:ENSRNOT00000078585.1 gene_biotype:protein_coding transcript_biotype:protein_coding gene_symbol:Lsm14a description:LSM14A mRNA processing body assembly	2	2	2	2	5	50.605	2205500	6680400	0.267446	0.330145	-1.59883
ENSRNOP00000032361	eukaryotic translation initiation fa	Eif3d	ENSRNOP00000032361.2	ENSRNOP00000032361.2 pep chromosome:Rnor_6.0:7:119188185:119200623:-1 gene:ENSRNOG00000005804.6 transcript:ENSRNOT00000029753.3 gene_biotype:protein_coding transcript_biotype:protein_coding gene_symbol:Eif3d description:eukaryotic translation initiation fa	1	11	11	11	28.6	63.988	34951000	105850000	0.508194	0.330194	-1.59862
ENSRNOP00000071455	spermatogenesis associated 5	Spata5	ENSRNOP00000071455.1;ENSRNOP00000023584.5;ENSRNOP00000042060.5	ENSRNOP00000071455.1 pep chromosome:Rnor_6.0:2:124150224:124341131:1 gene:ENSRNOG00000017462.6 transcript:ENSRNOT00000078650.1 gene_biotype:protein_coding transcript_biotype:protein_coding gene_symbol:Spata5 description:spermatogenesis associated 5 [Source	3	2	2	2	3	91.4	5192800	15700000	0.303046	0.330752	-1.59618
ENSRNOP00000058049	erythrocyte membrane protein band 4.	Epb41l2	ENSRNOP00000058049.3	ENSRNOP00000058049.3 pep chromosome:Rnor_6.0:1:20893995:20962526:-1 gene:ENSRNOG00000012346.8 transcript:ENSRNOT00000061332.5 gene_biotype:protein_coding transcript_biotype:protein_coding gene_symbol:Epb41l2 description:erythrocyte membrane protein band 4.	1	26	26	2	34.7	110.71	60476000	182230000	0.543439	0.331866	-1.59133
ENSRNOP00000032648	PTPRF interacting protein alpha 1 [	Ppfia1	ENSRNOP00000032648.4;ENSRNOP00000072693.1;ENSRNOP00000075947.1;ENSRNOP00000075999.1;ENSRNOP00000076045.1	ENSRNOP00000032648.4 pep chromosome:Rnor_6.0:1:217644259:217720221:-1 gene:ENSRNOG00000020857.8 transcript:ENSRNOT00000039677.4 gene_biotype:protein_coding transcript_biotype:protein_coding gene_symbol:Ppfia1 description:PTPRF interacting protein alpha 1 [	5	3	3	3	3.5	134.63	527300	1586200	0.270134	0.33243	-1.58888
ENSRNOP00000073665	acetyl-CoA acyltransferase 2	Acaa2	ENSRNOP00000073665.1;ENSRNOP00000060140.3	ENSRNOP00000073665.1 pep chromosome:Rnor_6.0:18:70739492:70762134:1 gene:ENSRNOG00000013766.7 transcript:ENSRNOT00000085601.1 gene_biotype:protein_coding transcript_biotype:protein_coding gene_symbol:Acaa2 description:acetyl-CoA acyltransferase 2 [Source:R	2	2	2	2	7.6	41.753	1598100	4794300	0.271197	0.333333	-1.58496
ENSRNOP00000066257	eukaryotic translation initiation fac	Eif6	ENSRNOP00000066257.1;ENSRNOP00000071658.1	ENSRNOP00000066257.1 pep chromosome:Rnor_6.0:3:151356868:151363115:-1 gene:ENSRNOG00000049497.2 transcript:ENSRNOT00000073492.2 gene_biotype:protein_coding transcript_biotype:protein_coding gene_symbol:Eif6 description:eukaryotic translation initiation fac	2	7	7	7	50.2	26.571	101890000	305230000	0.545495	0.333814	-1.58288
ENSRNOP00000016882	CCR4-NOT transcription complex, subuni"	Cnot7	ENSRNOP00000016882.4	"ENSRNOP00000016882.4 pep chromosome:Rnor_6.0:16:54899452:54918613:1 gene:ENSRNOG00000012263.6 transcript:ENSRNOT00000016882.5 gene_biotype:protein_coding transcript_biotype:protein_coding gene_symbol:Cnot7 description:CCR4-NOT transcription complex, subuni"	1	2	2	2	7.4	32.718	2653600	7949000	0.305968	0.333828	-1.58282
ENSRNOP00000013353	poly-U binding splicing factor 60	Puf60	ENSRNOP00000013353.4;ENSRNOP00000053317.3	ENSRNOP00000013353.4 pep chromosome:Rnor_6.0:7:117129261:117140214:-1 gene:ENSRNOG00000009960.8 transcript:ENSRNOT00000013353.6 gene_biotype:protein_coding transcript_biotype:protein_coding gene_symbol:Puf60 description:poly-U binding splicing factor 60 [S	2	10	10	10	26.5	58.544	16458000	49270000	0.44695	0.334037	-1.58192
ENSRNOP00000016137	5-hydroxymethylcytosine binding, ES c"	Hmces	ENSRNOP00000016137.5;ENSRNOP00000071817.1	"ENSRNOP00000016137.5 pep chromosome:Rnor_6.0:4:119815246:119839683:1 gene:ENSRNOG00000010474.7 transcript:ENSRNOT00000016137.6 gene_biotype:protein_coding transcript_biotype:protein_coding gene_symbol:Hmces description:5-hydroxymethylcytosine binding, ES c"	2	34	34	30	54.6	97.613	70513000	210680000	0.54642	0.334692	-1.57909
ENSRNOP00000063111	WASP family member 2	Wasf2	ENSRNOP00000063111.3;ENSRNOP00000073555.1;ENSRNOP00000069489.1	ENSRNOP00000063111.3 pep chromosome:Rnor_6.0:5:151362064:151381111:1 gene:ENSRNOG00000009805.7 transcript:ENSRNOT00000067801.3 gene_biotype:protein_coding transcript_biotype:protein_coding gene_symbol:Wasf2 description:WASP family member 2 [Source:RGD Symb	3	3	3	3	7.1	53.77	5430300	16214000	0.306997	0.334914	-1.57814
ENSRNOP00000019552	annexin A5	Anxa5	ENSRNOP00000019552.5	ENSRNOP00000019552.5 pep chromosome:Rnor_6.0:2:123162461:123193130:-1 gene:ENSRNOG00000014453.6 transcript:ENSRNOT00000019554.6 gene_biotype:protein_coding transcript_biotype:protein_coding gene_symbol:Anxa5 description:annexin A5 [Source:RGD Symbol;Acc:21	1	18	18	18	64.6	35.772	296530000	885010000	0.507469	0.335058	-1.57752
ENSRNOP00000026921	STIP1 homology and U-box containing p	Stub1	ENSRNOP00000026921.4	ENSRNOP00000026921.4 pep chromosome:Rnor_6.0:10:15197803:15200117:-1 gene:ENSRNOG00000019798.6 transcript:ENSRNOT00000026921.6 gene_biotype:protein_coding transcript_biotype:protein_coding gene_symbol:Stub1 description:STIP1 homology and U-box containing p	1	10	10	10	35.9	34.886	11473000	34152000	0.334954	0.335939	-1.57373
ENSRNOP00000072365	cyclin-dependent kinase 1	Cdk1	ENSRNOP00000072365.1;ENSRNOP00000070138.1;ENSRNOP00000000783.1	ENSRNOP00000072365.1 pep chromosome:Rnor_6.0:20:20576385:20591487:1 gene:ENSRNOG00000000632.6 transcript:ENSRNOT00000086806.1 gene_biotype:protein_coding transcript_biotype:protein_coding gene_symbol:Cdk1 description:cyclin-dependent kinase 1 [Source:RGD S	3	9	9	8	35.7	34.134	24833000	73614000	0.514689	0.337341	-1.56772
ENSRNOP00000031981	serine/threonine kinase 24	Stk24	ENSRNOP00000031981.4;ENSRNOP00000010596.6;ENSRNOP00000024487.4	ENSRNOP00000031981.4 pep chromosome:Rnor_6.0:15:106629312:106678918:-1 gene:ENSRNOG00000011511.7 transcript:ENSRNOT00000034723.6 gene_biotype:protein_coding transcript_biotype:protein_coding gene_symbol:Stk24 description:serine/threonine kinase 24 [Source:	3	7	7	7	19.1	46.809	9707200	28743000	0.336607	0.337724	-1.56608
ENSRNOP00000070721	DDB1 and CUL4 associated factor 8	Dcaf8	ENSRNOP00000070721.1;ENSRNOP00000008944.4	ENSRNOP00000070721.1 pep chromosome:Rnor_6.0:13:90533365:90591796:1 gene:ENSRNOG00000006785.7 transcript:ENSRNOT00000082469.1 gene_biotype:protein_coding transcript_biotype:protein_coding gene_symbol:Dcaf8 description:DDB1 and CUL4 associated factor 8 [Sou	2	4	4	4	8.2	64.307	1682600	4969700	0.277359	0.338572	-1.56247
ENSRNOP00000076307	isoleucyl-tRNA synthetase 1	Iars1	ENSRNOP00000076307.1;ENSRNOP00000019862.6;ENSRNOP00000069534.1;ENSRNOP00000071046.1	ENSRNOP00000076307.1 pep chromosome:Rnor_6.0:17:15356019:15402649:-1 gene:ENSRNOG00000014616.8 transcript:ENSRNOT00000093637.1 gene_biotype:protein_coding transcript_biotype:protein_coding gene_symbol:Iars1 description:isoleucyl-tRNA synthetase 1 [Source:R	4	28	28	28	31.6	144.28	40718000	120120000	0.516163	0.338978	-1.56074
ENSRNOP00000073907	immortalization up-regulated pr	LOC103690068	ENSRNOP00000073907.1;ENSRNOP00000027998.6	ENSRNOP00000073907.1 pep chromosome:Rnor_6.0:1:88192370:88193346:-1 gene:ENSRNOG00000056651.1 transcript:ENSRNOT00000078600.1 gene_biotype:protein_coding transcript_biotype:protein_coding gene_symbol:LOC103690068 description:immortalization up-regulated pr	2	2	2	2	25	10.693	10502000	30865000	0.338947	0.340256	-1.55531
ENSRNOP00000072654	archain 1	Arcn1	ENSRNOP00000072654.1	ENSRNOP00000072654.1 pep chromosome:Rnor_6.0:8:49051246:49075892:-1 gene:ENSRNOG00000061108.1 transcript:ENSRNOT00000082687.1 gene_biotype:protein_coding transcript_biotype:protein_coding gene_symbol:Arcn1 description:archain 1 [Source:RGD Symbol;Acc:13591	1	20	20	20	38.9	57.199	100770000	294710000	0.553975	0.341929	-1.54823
ENSRNOP00000074056	similar to 40S ribosomal protein	RGD1562415	ENSRNOP00000074056.1;ENSRNOP00000048116.1;ENSRNOP00000070534.1;ENSRNOP00000044806.3;ENSRNOP00000069570.1;ENSRNOP00000073505.1	ENSRNOP00000074056.1 pep chromosome:Rnor_6.0:11:73930753:73931100:1 gene:ENSRNOG00000052877.1 transcript:ENSRNOT00000087747.1 gene_biotype:protein_coding transcript_biotype:protein_coding gene_symbol:RGD1562415 description:similar to 40S ribosomal protein	6	4	4	4	39.1	12.842	220150000	643580000	0.516205	0.342071	-1.54763
ENSRNOP00000000254	similar to Protein Njmu-R1	RGD1310429	ENSRNOP00000000254.6	ENSRNOP00000000254.6 pep chromosome:Rnor_6.0:10:67739103:67751002:-1 gene:ENSRNOG00000000237.7 transcript:ENSRNOT00000000254.7 gene_biotype:protein_coding transcript_biotype:protein_coding gene_symbol:RGD1310429 description:similar to Protein Njmu-R1 [Sour	1	1	1	1	2.8	44.43	549050	1603200	0.281946	0.342471	-1.54594
ENSRNOP00000020405	TNFRSF1A-associated via death domain	Tradd	ENSRNOP00000020405.4	ENSRNOP00000020405.4 pep chromosome:Rnor_6.0:19:37214471:37216572:-1 gene:ENSRNOG00000015179.6 transcript:ENSRNOT00000020405.6 gene_biotype:protein_coding transcript_biotype:protein_coding gene_symbol:Tradd description:TNFRSF1A-associated via death domain	1	4	4	4	19	34.53	5411800	15766000	0.31487	0.343258	-1.54264
ENSRNOP00000059940	dynamin 2	Dnm2	ENSRNOP00000059940.3;ENSRNOP00000060296.3;ENSRNOP00000010948.5;ENSRNOP00000060845.3;ENSRNOP00000041582.5	ENSRNOP00000059940.3 pep chromosome:Rnor_6.0:8:22458899:22540524:1 gene:ENSRNOG00000007649.8 transcript:ENSRNOT00000066007.4 gene_biotype:protein_coding transcript_biotype:protein_coding gene_symbol:Dnm2 description:dynamin 2 [Source:RGD Symbol;Acc:2513];E	5	8	8	5	9.9	97.253	5395300	15670000	0.315856	0.344308	-1.53823
ENSRNOP00000006063	ubiquitin-like domain containing CTD	Ublcp1	ENSRNOP00000006063.6	ENSRNOP00000006063.6 pep chromosome:Rnor_6.0:10:30103613:30118873:-1 gene:ENSRNOG00000004477.7 transcript:ENSRNOT00000006063.7 gene_biotype:protein_coding transcript_biotype:protein_coding gene_symbol:Ublcp1 description:ubiquitin-like domain containing CTD	1	2	2	2	7.5	36.858	2499100	7225800	0.317311	0.345858	-1.53175
ENSRNOP00000072880	dynactin subunit 1	Dctn1	ENSRNOP00000072880.1;ENSRNOP00000059076.2	ENSRNOP00000072880.1 pep chromosome:Rnor_6.0:4:114876833:114896573:1 gene:ENSRNOG00000010048.6 transcript:ENSRNOT00000078175.1 gene_biotype:protein_coding transcript_biotype:protein_coding gene_symbol:Dctn1 description:dynactin subunit 1 [Source:RGD Symbol	2	18	18	18	18.5	139.84	13305000	38343000	0.458123	0.346999	-1.52699
ENSRNOP00000063042	calponin 2	Cnn2	ENSRNOP00000063042.3	ENSRNOP00000063042.3 pep chromosome:Rnor_6.0:7:12782491:12787750:1 gene:ENSRNOG00000043044.3 transcript:ENSRNOT00000065093.3 gene_biotype:protein_coding transcript_biotype:protein_coding gene_symbol:Cnn2 description:calponin 2 [Source:RGD Symbol;Acc:158980	1	8	7	7	46.1	24.069	274580000	791060000	0.522412	0.347104	-1.52656
ENSRNOP00000011312	lysophospholipase 1	Lypla1	ENSRNOP00000011312.3	ENSRNOP00000011312.3 pep chromosome:Rnor_6.0:5:14559334:14588422:-1 gene:ENSRNOG00000008320.3 transcript:ENSRNOT00000011312.3 gene_biotype:protein_coding transcript_biotype:protein_coding gene_symbol:Lypla1 description:lysophospholipase 1 [Source:RGD Symbo	1	5	5	5	35.7	24.708	36853000	105800000	0.52449	0.348327	-1.52149
ENSRNOP00000069142	poly(A) binding protein interacting pro	Paip1	ENSRNOP00000069142.1;ENSRNOP00000069568.1	ENSRNOP00000069142.1 pep chromosome:Rnor_6.0:2:52302170:52328205:1 gene:ENSRNOG00000058580.1 transcript:ENSRNOT00000081157.1 gene_biotype:protein_coding transcript_biotype:protein_coding gene_symbol:Paip1 description:poly(A) binding protein interacting pro	2	3	3	3	8.7	42.06	13031000	37401000	0.459325	0.348413	-1.52113
ENSRNOP00000059428	protein phosphatase 2 scaffold subuni	Ppp2r1b	ENSRNOP00000059428.1	ENSRNOP00000059428.1 pep chromosome:Rnor_6.0:8:55279373:55301320:1 gene:ENSRNOG00000010922.7 transcript:ENSRNOT00000064290.2 gene_biotype:protein_coding transcript_biotype:protein_coding gene_symbol:Ppp2r1b description:protein phosphatase 2 scaffold subuni	1	5	1	1	14.8	66.006	1397300	4004000	0.289592	0.348976	-1.5188
ENSRNOP00000059390	eukaryotic translation initiation fa	Eif4g3	ENSRNOP00000059390.2;ENSRNOP00000070544.1	ENSRNOP00000059390.2 pep chromosome:Rnor_6.0:5:156396695:156564037:1 gene:ENSRNOG00000014368.7 transcript:ENSRNOT00000067631.3 gene_biotype:protein_coding transcript_biotype:protein_coding gene_symbol:Eif4g3 description:eukaryotic translation initiation fa	2	7	2	2	4.5	175.43	668250	1914500	0.289675	0.349047	-1.51851
ENSRNOP00000028636	glycogen phosphorylase, muscle associa"	Pygm	ENSRNOP00000028636.4	"ENSRNOP00000028636.4 pep chromosome:Rnor_6.0:1:221756286:221771143:1 gene:ENSRNOG00000021090.5 transcript:ENSRNOT00000028636.5 gene_biotype:protein_coding transcript_biotype:protein_coding gene_symbol:Pygm description:glycogen phosphorylase, muscle associa"	1	7	2	2	11.5	97.287	1783100	5108300	0.28969	0.349059	-1.51846
ENSRNOP00000049550	translocase of outer mitochondrial	Tomm34	ENSRNOP00000049550.3	ENSRNOP00000049550.3 pep chromosome:Rnor_6.0:3:160448298:160465143:-1 gene:ENSRNOG00000029799.4 transcript:ENSRNOT00000040156.4 gene_biotype:protein_coding transcript_biotype:protein_coding gene_symbol:Tomm34 description:translocase of outer mitochondrial	1	3	3	3	10.7	34.461	4196200	12006000	0.320727	0.349509	-1.5166
ENSRNOP00000056260	40S ribosomal protein S14-like	LOC100911847	ENSRNOP00000056260.1;ENSRNOP00000036943.5;ENSRNOP00000052873.2	ENSRNOP00000056260.1 pep chromosome:Rnor_6.0:18:56044369:56047316:1 gene:ENSRNOG00000018774.5 transcript:ENSRNOT00000059501.2 gene_biotype:protein_coding transcript_biotype:protein_coding gene_symbol:LOC100911847 description:40S ribosomal protein S14-like	3	7	7	7	63.6	16.273	991490000	2829100000	0.526524	0.350461	-1.51267
ENSRNOP00000075599	heat shock protein family A (Hsp70) me	Hspa1b	ENSRNOP00000075599.1;ENSRNOP00000067749.1;ENSRNOP00000050605.3	ENSRNOP00000075599.1 pep chromosome:Rnor_6.0:20:4877324:4879779:-1 gene:ENSRNOG00000050647.2 transcript:ENSRNOT00000081924.1 gene_biotype:protein_coding transcript_biotype:protein_coding gene_symbol:Hspa1b description:heat shock protein family A (Hsp70) me	3	18	14	9	42.4	70.184	44259000	126220000	0.526534	0.35065	-1.5119
ENSRNOP00000009155	SAP domain containing ribonucleoprotein [	Sarnp	ENSRNOP00000009155.5	ENSRNOP00000009155.5 pep chromosome:Rnor_6.0:7:3246220:3300455:1 gene:ENSRNOG00000030520.3 transcript:ENSRNOT00000009155.5 gene_biotype:protein_coding transcript_biotype:protein_coding gene_symbol:Sarnp description:SAP domain containing ribonucleoprotein [	1	4	4	4	18.6	23.605	17518000	49946000	0.461297	0.350739	-1.51153
ENSRNOP00000053019	phosphoglycerate dehydrogenase	Phgdh	ENSRNOP00000053019.1	ENSRNOP00000053019.1 pep chromosome:Rnor_6.0:2:200484246:200513564:-1 gene:ENSRNOG00000019328.6 transcript:ENSRNOT00000056173.2 gene_biotype:protein_coding transcript_biotype:protein_coding gene_symbol:Phgdh description:phosphoglycerate dehydrogenase [Sour	1	17	17	17	46.3	56.493	138790000	395280000	0.563411	0.351118	-1.50997
ENSRNOP00000001327	trafficking protein particle complex 5	Trappc5	ENSRNOP00000001327.3	ENSRNOP00000001327.3 pep chromosome:Rnor_6.0:12:2228670:2232214:1 gene:ENSRNOG00000001003.6 transcript:ENSRNOT00000001327.6 gene_biotype:protein_coding transcript_biotype:protein_coding gene_symbol:Trappc5 description:trafficking protein particle complex 5	1	2	2	2	9.6	20.795	4006500	11408000	0.322307	0.351201	-1.50963
ENSRNOP00000006567	secretion associated, Ras related GTPa"	Sar1b	ENSRNOP00000006567.3	"ENSRNOP00000006567.3 pep chromosome:Rnor_6.0:10:37215937:37245658:1 gene:ENSRNOG00000004820.6 transcript:ENSRNOT00000006567.6 gene_biotype:protein_coding transcript_biotype:protein_coding gene_symbol:Sar1b description:secretion associated, Ras related GTPa"	1	6	3	3	35.4	22.41	10634000	30216000	0.349645	0.351933	-1.50663
ENSRNOP00000025888	ribosomal protein S17	Rps17	ENSRNOP00000025888.6;ENSRNOP00000064320.1;ENSRNOP00000031121.2;ENSRNOP00000041920.3;ENSRNOP00000013868.6;ENSRNOP00000065827.1;ENSRNOP00000041458.4;ENSRNOP00000058757.3;ENSRNOP00000045912.2	ENSRNOP00000025888.6 pep chromosome:Rnor_6.0:1:143167362:143169657:-1 gene:ENSRNOG00000019106.7 transcript:ENSRNOT00000025888.7 gene_biotype:protein_coding transcript_biotype:protein_coding gene_symbol:Rps17 description:ribosomal protein S17 [Source:RGD Sy	9	6	6	6	45.5	15.379	565670000	1602700000	0.529554	0.352948	-1.50247
ENSRNOP00000025262	phosphodiesterase 6D	Pde6d	ENSRNOP00000025262.6	ENSRNOP00000025262.6 pep chromosome:Rnor_6.0:9:93562095:93607087:-1 gene:ENSRNOG00000018610.6 transcript:ENSRNOT00000025262.6 gene_biotype:protein_coding transcript_biotype:protein_coding gene_symbol:Pde6d description:phosphodiesterase 6D [Source:RGD Symbo	1	2	2	2	12.7	17.332	7697600	21746000	0.351503	0.353978	-1.49827
ENSRNOP00000072131	eukaryotic translation initiati	LOC100365062	ENSRNOP00000072131.1;ENSRNOP00000070357.1;ENSRNOP00000029790.4	ENSRNOP00000072131.1 pep chromosome:Rnor_6.0:1:66643739:66645214:-1 gene:ENSRNOG00000060288.1 transcript:ENSRNOT00000084168.1 gene_biotype:protein_coding transcript_biotype:protein_coding gene_symbol:LOC100365062 description:eukaryotic translation initiati	3	19	19	19	56.2	52.228	48589000	137070000	0.529888	0.354483	-1.49621
ENSRNOP00000005715	integrator complex subunit 7	Ints7	ENSRNOP00000005715.5	ENSRNOP00000005715.5 pep chromosome:Rnor_6.0:13:110257571:110310413:1 gene:ENSRNOG00000004263.6 transcript:ENSRNOT00000005715.6 gene_biotype:protein_coding transcript_biotype:protein_coding gene_symbol:Ints7 description:integrator complex subunit 7 [Source	1	3	3	3	3.6	106.91	4520300	12728000	0.32598	0.355146	-1.49352
ENSRNOP00000003479	nucleotide binding protein 1	Nubp1	ENSRNOP00000003479.4	ENSRNOP00000003479.4 pep chromosome:Rnor_6.0:10:5333378:5344121:-1 gene:ENSRNOG00000002574.7 transcript:ENSRNOT00000003479.6 gene_biotype:protein_coding transcript_biotype:protein_coding gene_symbol:Nubp1 description:nucleotide binding protein 1 [Source:RG	1	2	2	2	7.8	34.045	5042000	14182000	0.326328	0.355521	-1.49199
ENSRNOP00000069598	actinin, alpha 1	Actn1	ENSRNOP00000069598.1	"ENSRNOP00000069598.1 pep chromosome:Rnor_6.0:6:103376557:103470501:-1 gene:ENSRNOG00000056756.1 transcript:ENSRNOT00000088795.1 gene_biotype:protein_coding transcript_biotype:protein_coding gene_symbol:Actn1 description:actinin, alpha 1 [Source:RGD Symbol;"	1	53	1	1	71.4	102.96	24780000	69623000	0.531136	0.355917	-1.49039
ENSRNOP00000021629	RAD23 homolog B, nucleotide excision r"	Rad23b	ENSRNOP00000021629.4;ENSRNOP00000004042.4;ENSRNOP00000074265.1	"ENSRNOP00000021629.4 pep chromosome:Rnor_6.0:5:72103704:72141700:1 gene:ENSRNOG00000016137.6 transcript:ENSRNOT00000021629.6 gene_biotype:protein_coding transcript_biotype:protein_coding gene_symbol:Rad23b description:RAD23 homolog B, nucleotide excision r"	3	7	7	7	20	43.496	108500000	304540000	0.568632	0.356275	-1.48894
ENSRNOP00000042159	heat shock protein family A (Hsp70) mem	Hspa8	ENSRNOP00000042159.5;ENSRNOP00000069495.1;ENSRNOP00000069216.1;ENSRNOP00000008504.3	ENSRNOP00000042159.5 pep chromosome:Rnor_6.0:8:44990014:44993179:1 gene:ENSRNOG00000034066.5 transcript:ENSRNOT00000044608.5 gene_biotype:protein_coding transcript_biotype:protein_coding gene_symbol:Hspa8 description:heat shock protein family A (Hsp70) mem	4	32	29	0	64.8	70.726	1137500000	3189000000	0.534097	0.356695	-1.48724
ENSRNOP00000068614	cell division cycle 16	Cdc16	ENSRNOP00000068614.1;ENSRNOP00000023736.5	ENSRNOP00000068614.1 pep chromosome:Rnor_6.0:16:81493371:81516492:1 gene:ENSRNOG00000017536.8 transcript:ENSRNOT00000090674.1 gene_biotype:protein_coding transcript_biotype:protein_coding gene_symbol:Cdc16 description:cell division cycle 16 [Source:RGD Sym	2	3	3	3	4.8	69.103	2450700	6869500	0.298722	0.356751	-1.48701
ENSRNOP00000035775	HEAT repeat containing 5A	Heatr5a	ENSRNOP00000035775.3	ENSRNOP00000035775.3 pep chromosome:Rnor_6.0:6:72648662:72750170:-1 gene:ENSRNOG00000006483.6 transcript:ENSRNOT00000035309.4 gene_biotype:protein_coding transcript_biotype:protein_coding gene_symbol:Heatr5a description:HEAT repeat containing 5A [Source:RG	1	2	2	2	1.4	220.21	297130	831370	0.299481	0.357398	-1.4844
ENSRNOP00000008827	A-kinase anchoring protein 8	Akap8	ENSRNOP00000008827.4	ENSRNOP00000008827.4 pep chromosome:Rnor_6.0:7:14324104:14351918:-1 gene:ENSRNOG00000006559.6 transcript:ENSRNOT00000008827.6 gene_biotype:protein_coding transcript_biotype:protein_coding gene_symbol:Akap8 description:A-kinase anchoring protein 8 [Source:R	1	2	2	2	4.2	76.161	1095100	3044600	0.302166	0.359686	-1.47519
ENSRNOP00000068995	eukaryotic translation initiation fact	Eif3k	ENSRNOP00000068995.1;ENSRNOP00000061066.1	ENSRNOP00000068995.1 pep chromosome:Rnor_6.0:1:87927141:87937516:-1 gene:ENSRNOG00000020495.7 transcript:ENSRNOT00000087522.1 gene_biotype:protein_coding transcript_biotype:protein_coding gene_symbol:Eif3k description:eukaryotic translation initiation fact	2	5	5	5	31.6	24.792	68244000	189560000	0.572383	0.360013	-1.47388
ENSRNOP00000022389	isopentenyl-diphosphate delta isomeras	Idi1	ENSRNOP00000022389.5	ENSRNOP00000022389.5 pep chromosome:Rnor_6.0:17:57976268:57984036:-1 gene:ENSRNOG00000016690.6 transcript:ENSRNOT00000022389.6 gene_biotype:protein_coding transcript_biotype:protein_coding gene_symbol:Idi1 description:isopentenyl-diphosphate delta isomeras	1	3	3	3	13.4	32.502	7052300	19578000	0.357144	0.360216	-1.47307
ENSRNOP00000013608	eukaryotic translation elongation fac	Eef1a1	ENSRNOP00000013608.4;ENSRNOP00000070901.1;ENSRNOP00000070777.1;ENSRNOP00000038718.3;ENSRNOP00000016947.3	ENSRNOP00000013608.4 pep chromosome:Rnor_6.0:8:85838869:85840818:-1 gene:ENSRNOG00000009439.6 transcript:ENSRNOT00000013608.6 gene_biotype:protein_coding transcript_biotype:protein_coding gene_symbol:Eef1a1 description:eukaryotic translation elongation fac	5	27	27	27	66.5	50.113	3606100000	10006000000	0.538553	0.360394	-1.47235
ENSRNOP00000004283	proteasome 26S subunit, non-ATPase 12"	Psmd12	ENSRNOP00000004283.2	"ENSRNOP00000004283.2 pep chromosome:Rnor_6.0:10:95706685:95725812:1 gene:ENSRNOG00000003117.6 transcript:ENSRNOT00000004283.4 gene_biotype:protein_coding transcript_biotype:protein_coding gene_symbol:Psmd12 description:proteasome 26S subunit, non-ATPase 12"	1	16	16	16	41.2	52.936	68309000	189350000	0.573125	0.360755	-1.47091
ENSRNOP00000050017	rabaptin, RAB GTPase binding effector"	Rabep1	ENSRNOP00000050017.3	"ENSRNOP00000050017.3 pep chromosome:Rnor_6.0:10:57462447:57579898:1 gene:ENSRNOG00000005015.6 transcript:ENSRNOT00000041443.3 gene_biotype:protein_coding transcript_biotype:protein_coding gene_symbol:Rabep1 description:rabaptin, RAB GTPase binding effector"	1	4	4	4	4.9	99.384	1422700	3940800	0.303728	0.361018	-1.46986
ENSRNOP00000070541		AABR07043776.1	ENSRNOP00000070541.1;ENSRNOP00000068815.1;ENSRNOP00000011314.6;ENSRNOP00000073861.1;ENSRNOP00000069127.1;ENSRNOP00000066077.1;ENSRNOP00000065886.1;ENSRNOP00000051318.2;ENSRNOP00000074758.1;ENSRNOP00000069348.1;ENSRNOP00000067446.1;ENSRNOP00000066750.1;ENSRNOP00000064524.2;ENSRNOP00000066050.2;ENSRNOP00000072609.1	ENSRNOP00000070541.1 pep chromosome:Rnor_6.0:19:39670571:39670909:-1 gene:ENSRNOG00000061454.1 transcript:ENSRNOT00000078388.1 gene_biotype:protein_coding transcript_biotype:protein_coding gene_symbol:AABR07043776.1;ENSRNOP00000068815.1 pep chromosome:Rnor	15	3	3	3	26.8	12.608	625450000	1730600000	0.539769	0.361406	-1.46831
ENSRNOP00000053027	glutamate-rich WD repeat containing	Grwd1	ENSRNOP00000053027.4	ENSRNOP00000053027.4 pep chromosome:Rnor_6.0:1:101813684:101819478:-1 gene:ENSRNOG00000021058.7 transcript:ENSRNOT00000056181.4 gene_biotype:protein_coding transcript_biotype:protein_coding gene_symbol:Grwd1 description:glutamate-rich WD repeat containing	1	1	1	1	2.9	60.001	1239200	3421600	0.305078	0.36217	-1.46526
ENSRNOP00000073323	tubulin, beta 2B class IIb	Tubb2b	ENSRNOP00000073323.1;ENSRNOP00000023582.3	"ENSRNOP00000073323.1 pep chromosome:Rnor_6.0:17:31441630:31482759:1 gene:ENSRNOG00000017445.5 transcript:ENSRNOT00000083705.1 gene_biotype:protein_coding transcript_biotype:protein_coding gene_symbol:Tubb2b description:tubulin, beta 2B class IIb [Source:RG"	2	19	3	0	64.5	49.953	54021000	148810000	0.537265	0.36302	-1.46188
ENSRNOP00000075125	signal transducer and activator of transc	Stat2	ENSRNOP00000075125.1;ENSRNOP00000046028.3	ENSRNOP00000075125.1 pep chromosome:Rnor_6.0:7:2694440:2707741:1 gene:ENSRNOG00000031081.4 transcript:ENSRNOT00000088201.1 gene_biotype:protein_coding transcript_biotype:protein_coding gene_symbol:Stat2 description:signal transducer and activator of transc	2	5	5	5	6.3	96.856	1818500	5005000	0.306446	0.363337	-1.46062
ENSRNOP00000023014	four and a half LIM domains 2	Fhl2	ENSRNOP00000023014.1	ENSRNOP00000023014.1 pep chromosome:Rnor_6.0:9:49920854:49950093:-1 gene:ENSRNOG00000016866.3 transcript:ENSRNOT00000023014.3 gene_biotype:protein_coding transcript_biotype:protein_coding gene_symbol:Fhl2 description:four and a half LIM domains 2 [Source:R	1	11	11	11	45.9	32.086	112180000	308580000	0.575894	0.363536	-1.45983
ENSRNOP00000014217	cullin-associated and neddylation-dis	Cand2	ENSRNOP00000014217.2;ENSRNOP00000014207.3;ENSRNOP00000071689.1	ENSRNOP00000014217.2 pep chromosome:Rnor_6.0:4:147686490:147714585:1 gene:ENSRNOG00000010473.6 transcript:ENSRNOT00000014217.3 gene_biotype:protein_coding transcript_biotype:protein_coding gene_symbol:Cand2 description:cullin-associated and neddylation-dis	3	6	5	5	5.9	135.64	1700400	4652300	0.308977	0.365497	-1.45207
ENSRNOP00000001049	ATP binding cassette subfamily F member	Abcf1	ENSRNOP00000001049.6	ENSRNOP00000001049.6 pep chromosome:Rnor_6.0:20:3309899:3322825:1 gene:ENSRNOG00000000799.7 transcript:ENSRNOT00000001049.7 gene_biotype:protein_coding transcript_biotype:protein_coding gene_symbol:Abcf1 description:ATP binding cassette subfamily F member	1	11	11	11	19.5	95.251	15025000	40897000	0.475168	0.367386	-1.44463
ENSRNOP00000003804	component of oligomeric golgi complex	Cog1	ENSRNOP00000003804.4	ENSRNOP00000003804.4 pep chromosome:Rnor_6.0:10:102167771:102180569:1 gene:ENSRNOG00000002795.7 transcript:ENSRNOT00000003804.6 gene_biotype:protein_coding transcript_biotype:protein_coding gene_symbol:Cog1 description:component of oligomeric golgi complex	1	2	2	2	2.6	108.7	819060	2227600	0.311543	0.367687	-1.44345
ENSRNOP00000072435	EMAP like 4	Eml4	ENSRNOP00000072435.1;ENSRNOP00000050319.3	ENSRNOP00000072435.1 pep chromosome:Rnor_6.0:6:6619081:6674554:1 gene:ENSRNOG00000030294.5 transcript:ENSRNOT00000080013.1 gene_biotype:protein_coding transcript_biotype:protein_coding gene_symbol:Eml4 description:EMAP like 4 [Source:RGD Symbol;Acc:1304690	2	3	3	3	4.8	101.9	1691700	4590500	0.31252	0.368522	-1.44018
ENSRNOP00000001292	acetoacetyl-CoA synthetase	Aacs	ENSRNOP00000001292.3	ENSRNOP00000001292.3 pep chromosome:Rnor_6.0:12:36512393:36555694:-1 gene:ENSRNOG00000000967.5 transcript:ENSRNOT00000001292.5 gene_biotype:protein_coding transcript_biotype:protein_coding gene_symbol:Aacs description:acetoacetyl-CoA synthetase [Source:RGD	1	3	3	3	4	75.039	1871600	5074600	0.312866	0.368817	-1.43902
ENSRNOP00000013695	eukaryotic translation initiation fact	Eif5	ENSRNOP00000013695.6	ENSRNOP00000013695.6 pep chromosome:Rnor_6.0:6:136004214:136011406:1 gene:ENSRNOG00000010218.7 transcript:ENSRNOT00000013695.7 gene_biotype:protein_coding transcript_biotype:protein_coding gene_symbol:Eif5 description:eukaryotic translation initiation fact	1	10	10	10	32.2	48.954	40435000	109580000	0.54236	0.369	-1.43831
ENSRNOP00000014905	ribosomal protein L22-like	LOC100360057	ENSRNOP00000014905.6	ENSRNOP00000014905.6 pep chromosome:Rnor_6.0:5:169506138:169512871:1 gene:ENSRNOG00000011104.7 transcript:ENSRNOT00000014904.7 gene_biotype:protein_coding transcript_biotype:protein_coding gene_symbol:LOC100360057 description:ribosomal protein L22-like [So	1	3	3	3	39.1	14.759	614170000	1664400000	0.548822	0.369004	-1.43829
ENSRNOP00000035734	CAP-GLY domain containing linker prote	Clip2	ENSRNOP00000035734.3;ENSRNOP00000071023.1	ENSRNOP00000035734.3 pep chromosome:Rnor_6.0:12:25173005:25237009:1 gene:ENSRNOG00000021611.5 transcript:ENSRNOT00000033200.4 gene_biotype:protein_coding transcript_biotype:protein_coding gene_symbol:Clip2 description:CAP-GLY domain containing linker prote	2	16	16	13	19.6	115.82	8300100	22487000	0.365111	0.369107	-1.43789
ENSRNOP00000070338	testin LIM domain protein	Tes	ENSRNOP00000070338.1;ENSRNOP00000050413.2;ENSRNOP00000073718.1	ENSRNOP00000070338.1 pep chromosome:Rnor_6.0:4:44321883:44360405:1 gene:ENSRNOG00000051952.1 transcript:ENSRNOT00000091095.1 gene_biotype:protein_coding transcript_biotype:protein_coding gene_symbol:Tes description:testin LIM domain protein [Source:RGD Sym	3	11	11	11	34.4	47.632	28751000	77689000	0.543272	0.370078	-1.4341
ENSRNOP00000072393	exocyst complex component 1	Exoc1	ENSRNOP00000072393.1;ENSRNOP00000056561.4;ENSRNOP00000070781.1	ENSRNOP00000072393.1 pep chromosome:Rnor_6.0:14:34132221:34172893:-1 gene:ENSRNOG00000002144.6 transcript:ENSRNOT00000090470.1 gene_biotype:protein_coding transcript_biotype:protein_coding gene_symbol:Exoc1 description:exocyst complex component 1 [Source:R	3	4	4	4	5.8	81.995	2166500	5852700	0.31445	0.370171	-1.43374
ENSRNOP00000003762	methylthioribose-1-phosphate isomerase	Mri1	ENSRNOP00000003762.4	ENSRNOP00000003762.4 pep chromosome:Rnor_6.0:19:25360164:25366806:-1 gene:ENSRNOG00000026211.6 transcript:ENSRNOT00000003762.6 gene_biotype:protein_coding transcript_biotype:protein_coding gene_symbol:Mri1 description:methylthioribose-1-phosphate isomerase	1	3	3	3	10	39.587	2159200	5794700	0.317311	0.372616	-1.42424
ENSRNOP00000073421	acetyl-CoA carboxylase alpha	Acaca	ENSRNOP00000073421.1;ENSRNOP00000049438.5	ENSRNOP00000073421.1 pep chromosome:Rnor_6.0:10:71536533:71719910:1 gene:ENSRNOG00000034013.5 transcript:ENSRNOT00000088138.1 gene_biotype:protein_coding transcript_biotype:protein_coding gene_symbol:Acaca description:acetyl-CoA carboxylase alpha [Source:R	2	3	3	3	1.6	252.39	248610	666290	0.317906	0.373126	-1.42227
ENSRNOP00000003992	TSR1, ribosome maturation factor	Tsr1	ENSRNOP00000003992.4	"ENSRNOP00000003992.4 pep chromosome:Rnor_6.0:10:61746082:61757514:1 gene:ENSRNOG00000002980.7 transcript:ENSRNOT00000003992.7 gene_biotype:protein_coding transcript_biotype:protein_coding gene_symbol:Tsr1 description:TSR1, ribosome maturation factor [Sourc"	1	4	4	4	6.7	92.058	4549000	12190000	0.342587	0.373175	-1.42208
ENSRNOP00000073917	EH domain binding protein 1-like 1	Ehbp1l1	ENSRNOP00000073917.1;ENSRNOP00000069509.1	ENSRNOP00000073917.1 pep chromosome:Rnor_6.0:1:221062147:221084129:-1 gene:ENSRNOG00000056038.1 transcript:ENSRNOT00000077526.1 gene_biotype:protein_coding transcript_biotype:protein_coding gene_symbol:Ehbp1l1 description:EH domain binding protein 1-like 1	2	17	17	17	13.8	182.51	3178700	8512500	0.342807	0.373416	-1.42115
ENSRNOP00000027974	peter pan homolog	Ppan	ENSRNOP00000027974.5	ENSRNOP00000027974.5 pep chromosome:Rnor_6.0:8:21905865:21909842:1 gene:ENSRNOG00000020608.5 transcript:ENSRNOT00000027973.5 gene_biotype:protein_coding transcript_biotype:protein_coding gene_symbol:Ppan description:peter pan homolog [Source:RGD Symbol;Acc	1	2	2	2	5.3	52.538	1096900	2922300	0.320512	0.375355	-1.41367
ENSRNOP00000015518	heterogeneous nuclear ribonucleopro	Hnrnph2	ENSRNOP00000015518.3	ENSRNOP00000015518.3 pep chromosome:Rnor_6.0:X:105419285:105422861:1 gene:ENSRNOG00000011661.5 transcript:ENSRNOT00000015518.4 gene_biotype:protein_coding transcript_biotype:protein_coding gene_symbol:Hnrnph2 description:heterogeneous nuclear ribonucleopro	1	11	5	5	32.3	49.293	30526000	81094000	0.548606	0.376427	-1.40956
ENSRNOP00000069027	WW domain binding protein 11	Wbp11	ENSRNOP00000069027.1;ENSRNOP00000070403.1;ENSRNOP00000065287.1;ENSRNOP00000007402.5	ENSRNOP00000069027.1 pep chromosome:Rnor_6.0:4:170154227:170186942:-1 gene:ENSRNOG00000005505.6 transcript:ENSRNOT00000082235.1 gene_biotype:protein_coding transcript_biotype:protein_coding gene_symbol:Wbp11 description:WW domain binding protein 11 [Source	4	2	2	2	3.5	68.455	1609800	4266900	0.322756	0.377276	-1.40631
ENSRNOP00000013585	programmed cell death 10	Pdcd10	ENSRNOP00000013585.3	ENSRNOP00000013585.3 pep chromosome:Rnor_6.0:2:173967080:174012676:-1 gene:ENSRNOG00000010147.4 transcript:ENSRNOT00000013585.4 gene_biotype:protein_coding transcript_biotype:protein_coding gene_symbol:Pdcd10 description:programmed cell death 10 [Source:RG	1	2	2	2	8.6	24.355	9626800	25509000	0.372458	0.377388	-1.40588
ENSRNOP00000070868	tubulin, alpha 1B	Tuba1b	ENSRNOP00000070868.1	"ENSRNOP00000070868.1 pep chromosome:Rnor_6.0:7:140614752:140617721:-1 gene:ENSRNOG00000053468.1 transcript:ENSRNOT00000081355.1 gene_biotype:protein_coding transcript_biotype:protein_coding gene_symbol:Tuba1b description:tubulin, alpha 1B [Source:RGD Symbo"	1	22	3	0	68.3	50.151	385020000	1015300000	0.560818	0.379218	-1.3989
ENSRNOP00000030030	carbamoyl-phosphate synthetase 2, aspart"	Cad	ENSRNOP00000030030.5	"ENSRNOP00000030030.5 pep chromosome:Rnor_6.0:6:26657780:26680284:-1 gene:ENSRNOG00000026474.6 transcript:ENSRNOT00000039709.6 gene_biotype:protein_coding transcript_biotype:protein_coding gene_symbol:Cad description:carbamoyl-phosphate synthetase 2, aspart"	1	23	23	23	13.7	243.37	9255100	24387000	0.374328	0.37951	-1.39779
ENSRNOP00000012400	fermitin family member 2	Fermt2	ENSRNOP00000012400.5;ENSRNOP00000069828.1	ENSRNOP00000012400.5 pep chromosome:Rnor_6.0:15:19807808:19876389:-1 gene:ENSRNOG00000009102.7 transcript:ENSRNOT00000012400.6 gene_biotype:protein_coding transcript_biotype:protein_coding gene_symbol:Fermt2 description:fermitin family member 2 [Source:RGD	2	26	26	26	42.9	77.875	94295000	248160000	0.591966	0.379977	-1.39602
ENSRNOP00000004867	small ubiquitin-like modifier 2	Sumo2	ENSRNOP00000004867.4;ENSRNOP00000044856.2;ENSRNOP00000047101.3	ENSRNOP00000004867.4 pep chromosome:Rnor_6.0:10:104086002:104097812:-1 gene:ENSRNOG00000003670.6 transcript:ENSRNOT00000004867.6 gene_biotype:protein_coding transcript_biotype:protein_coding gene_symbol:Sumo2 description:small ubiquitin-like modifier 2 [So	3	2	2	1	23.4	10.77	556120000	1456800000	0.56375	0.381741	-1.38933
ENSRNOP00000020663	protein phosphatase 2 catalytic subu	Ppp2cb	ENSRNOP00000020663.1;ENSRNOP00000071286.1;ENSRNOP00000070579.1;ENSRNOP00000007621.3	ENSRNOP00000020663.1 pep chromosome:Rnor_6.0:16:62273276:62294769:-1 gene:ENSRNOG00000015182.6 transcript:ENSRNOT00000020663.3 gene_biotype:protein_coding transcript_biotype:protein_coding gene_symbol:Ppp2cb description:protein phosphatase 2 catalytic subu	4	9	9	8	43.4	35.575	66895000	175230000	0.593676	0.381755	-1.38928
ENSRNOP00000026576	ribosomal protein S16	Rps16	ENSRNOP00000026576.5;ENSRNOP00000076119.1;ENSRNOP00000065877.1;ENSRNOP00000064270.1	ENSRNOP00000026576.5 pep chromosome:Rnor_6.0:1:85405512:85408444:-1 gene:ENSRNOG00000019578.7 transcript:ENSRNOT00000026576.7 gene_biotype:protein_coding transcript_biotype:protein_coding gene_symbol:Rps16 description:ribosomal protein S16 [Source:RGD Symb	4	11	11	11	60.3	16.445	506720000	1322600000	0.565352	0.383124	-1.38412
ENSRNOP00000041134	ubiquitin specific peptidase 7	Usp7	ENSRNOP00000041134.4	ENSRNOP00000041134.4 pep chromosome:Rnor_6.0:10:6975244:7018930:1 gene:ENSRNOG00000025496.6 transcript:ENSRNOT00000046232.5 gene_biotype:protein_coding transcript_biotype:protein_coding gene_symbol:Usp7 description:ubiquitin specific peptidase 7 [Source:RG	1	6	6	6	5.7	128.43	1405800	3666700	0.329898	0.383397	-1.38309
ENSRNOP00000067467	SUB1 regulator of transcription	Sub1	ENSRNOP00000067467.1	ENSRNOP00000067467.1 pep chromosome:Rnor_6.0:2:62022567:62034628:-1 gene:ENSRNOG00000050563.2 transcript:ENSRNOT00000074446.2 gene_biotype:protein_coding transcript_biotype:protein_coding gene_symbol:Sub1 description:SUB1 regulator of transcription [Source	1	4	4	4	37	14.441	67116000	174840000	0.595701	0.383871	-1.38131
ENSRNOP00000019680	CTTNBP2 N-terminal like	Cttnbp2nl	ENSRNOP00000019680.4	ENSRNOP00000019680.4 pep chromosome:Rnor_6.0:2:207495055:207541645:-1 gene:ENSRNOG00000014479.5 transcript:ENSRNOT00000019680.5 gene_biotype:protein_coding transcript_biotype:protein_coding gene_symbol:Cttnbp2nl description:CTTNBP2 N-terminal like [Source:	1	4	4	4	6	70.076	1675400	4347700	0.332178	0.385353	-1.37575
ENSRNOP00000020376	translocase of inner mitochondrial m	Timm21	ENSRNOP00000020376.3	ENSRNOP00000020376.3 pep chromosome:Rnor_6.0:18:81803173:81807627:-1 gene:ENSRNOG00000015142.4 transcript:ENSRNOT00000020376.4 gene_biotype:protein_coding transcript_biotype:protein_coding gene_symbol:Timm21 description:translocase of inner mitochondrial m	1	2	2	2	11	27.876	8336300	21620000	0.379657	0.385583	-1.37489
ENSRNOP00000024947	tubulin, beta 6 class V	Tubb6	ENSRNOP00000024947.3	"ENSRNOP00000024947.3 pep chromosome:Rnor_6.0:18:63130542:63140181:1 gene:ENSRNOG00000018371.4 transcript:ENSRNOT00000024947.4 gene_biotype:protein_coding transcript_biotype:protein_coding gene_symbol:Tubb6 description:tubulin, beta 6 class V [Source:RGD Sy"	1	22	14	11	77.6	50.059	178520000	461450000	0.569671	0.386867	-1.37009
ENSRNOP00000030667	ubiquitin-like modifier activating enzy	Uba6	ENSRNOP00000030667.4	ENSRNOP00000030667.4 pep chromosome:Rnor_6.0:14:23507628:23571446:1 gene:ENSRNOG00000021931.5 transcript:ENSRNOT00000037509.5 gene_biotype:protein_coding transcript_biotype:protein_coding gene_symbol:Uba6 description:ubiquitin-like modifier activating enzy	1	24	24	24	26.9	117.93	17533000	45219000	0.491578	0.387735	-1.36686
ENSRNOP00000063822	calmodulin 1	Calm1	ENSRNOP00000063822.1;ENSRNOP00000022603.5;ENSRNOP00000040477.2;ENSRNOP00000043121.3;ENSRNOP00000067315.1;ENSRNOP00000020348.5	ENSRNOP00000063822.1 pep chromosome:Rnor_6.0:6:124217241:124225292:1 gene:ENSRNOG00000004060.7 transcript:ENSRNOT00000064679.2 gene_biotype:protein_coding transcript_biotype:protein_coding gene_symbol:Calm1 description:calmodulin 1 [Source:RGD Symbol;Acc:2	6	11	11	11	60.4	16.837	1634500000	4207200000	0.571547	0.388501	-1.36401
ENSRNOP00000030596	clathrin interactor 1	Clint1	ENSRNOP00000030596.4;ENSRNOP00000069793.1	ENSRNOP00000030596.4 pep chromosome:Rnor_6.0:10:30833914:31003910:1 gene:ENSRNOG00000005406.7 transcript:ENSRNOT00000035346.5 gene_biotype:protein_coding transcript_biotype:protein_coding gene_symbol:Clint1 description:clathrin interactor 1 [Source:RGD Sym	2	8	8	8	21	52.139	23274000	59729000	0.4931	0.38966	-1.35971
ENSRNOP00000012167	diaphanous-related formin 3	Diaph3	ENSRNOP00000012167.7	ENSRNOP00000012167.7 pep chromosome:Rnor_6.0:15:70039424:70349983:-1 gene:ENSRNOG00000008986.7 transcript:ENSRNOT00000012167.7 gene_biotype:protein_coding transcript_biotype:protein_coding gene_symbol:Diaph3 description:diaphanous-related formin 3 [Source:	1	4	4	4	4.6	119.49	1675900	4292800	0.33805	0.390398	-1.35698
ENSRNOP00000075601	ubiquitin family domain containing 1	Ubfd1	ENSRNOP00000075601.1;ENSRNOP00000025072.6	ENSRNOP00000075601.1 pep chromosome:Rnor_6.0:1:192025710:192035913:1 gene:ENSRNOG00000018243.7 transcript:ENSRNOT00000077457.1 gene_biotype:protein_coding transcript_biotype:protein_coding gene_symbol:Ubfd1 description:ubiquitin family domain containing 1	2	1	1	1	3.8	31.021	3563200	9123700	0.358312	0.390543	-1.35645
ENSRNOP00000014082	chondroitin polymerizing factor 2	Chpf2	ENSRNOP00000014082.4	ENSRNOP00000014082.4 pep chromosome:Rnor_6.0:4:7108462:7113919:-1 gene:ENSRNOG00000010466.7 transcript:ENSRNOT00000014082.5 gene_biotype:protein_coding transcript_biotype:protein_coding gene_symbol:Chpf2 description:chondroitin polymerizing factor 2 [Sourc	1	6	6	6	7.9	85.921	11867000	30361000	0.384259	0.390863	-1.35526
ENSRNOP00000037598	La ribonucleoprotein 1, translational "	Larp1	ENSRNOP00000037598.6	"ENSRNOP00000037598.6 pep chromosome:Rnor_6.0:10:43446526:43498066:1 gene:ENSRNOG00000031544.5 transcript:ENSRNOT00000036959.6 gene_biotype:protein_coding transcript_biotype:protein_coding gene_symbol:Larp1 description:La ribonucleoprotein 1, translational "	1	9	9	9	11.9	106.94	7133100	18249000	0.384271	0.390876	-1.35522
ENSRNOP00000046509	calpain 2	Capn2	ENSRNOP00000046509.3	ENSRNOP00000046509.3 pep chromosome:Rnor_6.0:13:100878650:100928811:-1 gene:ENSRNOG00000034015.3 transcript:ENSRNOT00000045326.3 gene_biotype:protein_coding transcript_biotype:protein_coding gene_symbol:Capn2 description:calpain 2 [Source:RGD Symbol;Acc:22	1	23	23	23	46.7	79.918	129040000	328420000	0.604266	0.392912	-1.34772
ENSRNOP00000037380	membrane palmitoylated protein 6	Mpp6	ENSRNOP00000037380.5;ENSRNOP00000073113.1	ENSRNOP00000037380.5 pep chromosome:Rnor_6.0:4:79846521:79926703:1 gene:ENSRNOG00000021579.6 transcript:ENSRNOT00000029332.6 gene_biotype:protein_coding transcript_biotype:protein_coding gene_symbol:Mpp6 description:membrane palmitoylated protein 6 [Source	2	1	1	1	2.2	60.933	529650	1345300	0.341892	0.393704	-1.34482
ENSRNOP00000030146	SCY1 like pseudokinase 1	Scyl1	ENSRNOP00000030146.5	ENSRNOP00000030146.5 pep chromosome:Rnor_6.0:1:221115860:221129654:-1 gene:ENSRNOG00000023668.7 transcript:ENSRNOT00000032387.7 gene_biotype:protein_coding transcript_biotype:protein_coding gene_symbol:Scyl1 description:SCY1 like pseudokinase 1 [Source:RGD	1	3	3	3	4.6	89.125	2538300	6428700	0.34321	0.394839	-1.34066
ENSRNOP00000072388	adaptor related protein complex 1 subu	Ap1b1	ENSRNOP00000072388.1;ENSRNOP00000054218.4	ENSRNOP00000072388.1 pep chromosome:Rnor_6.0:14:85230648:85281803:1 gene:ENSRNOG00000008786.7 transcript:ENSRNOT00000089866.1 gene_biotype:protein_coding transcript_biotype:protein_coding gene_symbol:Ap1b1 description:adaptor related protein complex 1 subu	2	27	13	13	33.7	103.82	19058000	48264000	0.497196	0.39487	-1.34055
ENSRNOP00000021321	ubiquitination factor E4A	Ube4a	ENSRNOP00000021321.4;ENSRNOP00000070856.1	ENSRNOP00000021321.4 pep chromosome:Rnor_6.0:8:49229717:49269411:-1 gene:ENSRNOG00000026833.6 transcript:ENSRNOT00000021321.5 gene_biotype:protein_coding transcript_biotype:protein_coding gene_symbol:Ube4a description:ubiquitination factor E4A [Source:RGD	2	2	2	2	2.2	122.48	692120	1743100	0.345791	0.397063	-1.33256
ENSRNOP00000009295	histone deacetylase 6	Hdac6	ENSRNOP00000009295.5;ENSRNOP00000063689.2	ENSRNOP00000009295.5 pep chromosome:Rnor_6.0:X:15295473:15316671:1 gene:ENSRNOG00000048738.2 transcript:ENSRNOT00000009295.6 gene_biotype:protein_coding transcript_biotype:protein_coding gene_symbol:Hdac6 description:histone deacetylase 6 [Source:RGD Symbo	2	2	2	2	2.3	125.49	1613700	4056200	0.346688	0.397835	-1.32976
ENSRNOP00000020932	tubulin alpha-1C chain-like	LOC100909441	ENSRNOP00000020932.6;ENSRNOP00000068603.1	ENSRNOP00000020932.6 pep chromosome:Rnor_6.0:2:199199845:199203637:1 gene:ENSRNOG00000015544.7 transcript:ENSRNOT00000020932.7 gene_biotype:protein_coding transcript_biotype:protein_coding gene_symbol:LOC100909441 description:tubulin alpha-1C chain-like [S	2	22	22	2	68.8	49.806	3207300000	8038200000	0.583497	0.399007	-1.32551
ENSRNOP00000028589	proteasome 26S subunit, non-ATPase 4"	Psmd4	ENSRNOP00000028589.1	"ENSRNOP00000028589.1 pep chromosome:Rnor_6.0:2:196198038:196207560:-1 gene:ENSRNOG00000021042.6 transcript:ENSRNOT00000028589.4 gene_biotype:protein_coding transcript_biotype:protein_coding gene_symbol:Psmd4 description:proteasome 26S subunit, non-ATPase 4"	1	9	9	9	30.5	41.073	54071000	135180000	0.567855	0.399993	-1.32195
ENSRNOP00000007300	sorting nexin 6	Snx6	ENSRNOP00000007300.5	ENSRNOP00000007300.5 pep chromosome:Rnor_6.0:6:75626927:75670135:-1 gene:ENSRNOG00000005249.5 transcript:ENSRNOT00000007300.5 gene_biotype:protein_coding transcript_biotype:protein_coding gene_symbol:Snx6 description:sorting nexin 6 [Source:RGD Symbol;Acc:	1	9	8	8	24.9	46.636	23835000	59543000	0.501426	0.400299	-1.32085
ENSRNOP00000015579	calponin 3	Cnn3	ENSRNOP00000015579.3	ENSRNOP00000015579.3 pep chromosome:Rnor_6.0:2:225005019:225036188:1 gene:ENSRNOG00000011559.7 transcript:ENSRNOT00000015579.6 gene_biotype:protein_coding transcript_biotype:protein_coding gene_symbol:Cnn3 description:calponin 3 [Source:RGD Symbol;Acc:7104	1	15	15	13	66.7	36.434	508090000	1268700000	0.585157	0.400481	-1.32019
ENSRNOP00000057494	A-kinase anchoring protein 12	Akap12	ENSRNOP00000057494.2;ENSRNOP00000070062.1;ENSRNOP00000026483.6	ENSRNOP00000057494.2 pep chromosome:Rnor_6.0:1:40816107:40906581:1 gene:ENSRNOG00000019549.8 transcript:ENSRNOT00000060767.4 gene_biotype:protein_coding transcript_biotype:protein_coding gene_symbol:Akap12 description:A-kinase anchoring protein 12 [Source:	3	45	45	45	40.1	181.11	137140000	342200000	0.611586	0.40076	-1.31919
ENSRNOP00000068851	actinin, alpha 1	Actn1	ENSRNOP00000068851.1;ENSRNOP00000074946.1;ENSRNOP00000024098.4;ENSRNOP00000026812.3	"ENSRNOP00000068851.1 pep chromosome:Rnor_6.0:6:103375799:103470427:-1 gene:ENSRNOG00000056756.1 transcript:ENSRNOT00000091560.1 gene_biotype:protein_coding transcript_biotype:protein_coding gene_symbol:Actn1 description:actinin, alpha 1 [Source:RGD Symbol;"	4	54	36	2	70.2	105.47	803140000	1996000000	0.587285	0.402375	-1.31339
ENSRNOP00000033029	FUS RNA binding protein	Fus	ENSRNOP00000033029.4	ENSRNOP00000033029.4 pep chromosome:Rnor_6.0:1:199412834:199426702:1 gene:ENSRNOG00000023360.4 transcript:ENSRNOT00000031891.4 gene_biotype:protein_coding transcript_biotype:protein_coding gene_symbol:Fus description:FUS RNA binding protein [Source:RGD Sym	1	8	8	6	22.2	52.673	155050000	385300000	0.613115	0.402414	-1.31325
ENSRNOP00000064489	calpain small subunit 1-like	LOC100912380	ENSRNOP00000064489.1;ENSRNOP00000067513.1;ENSRNOP00000073819.1	ENSRNOP00000064489.1 pep chromosome:Rnor_6.0:1:88652446:88657845:-1 gene:ENSRNOG00000048194.1 transcript:ENSRNOT00000074211.1 gene_biotype:protein_coding transcript_biotype:protein_coding gene_symbol:LOC100912380 description:calpain small subunit 1-like [S	3	6	6	6	35.8	25.446	133310000	331250000	0.613144	0.402445	-1.31314
ENSRNOP00000073806	MCC regulator of WNT signaling pathway	Mcc	ENSRNOP00000073806.1;ENSRNOP00000015172.7;ENSRNOP00000071358.1	ENSRNOP00000073806.1 pep chromosome:Rnor_6.0:18:35683501:35780519:-1 gene:ENSRNOG00000011271.7 transcript:ENSRNOT00000079667.1 gene_biotype:protein_coding transcript_biotype:protein_coding gene_symbol:Mcc description:MCC regulator of WNT signaling pathway	3	5	5	5	9.2	86.661	4435300	11019000	0.368995	0.402514	-1.31289
ENSRNOP00000054640	COMM domain containing 6	Commd6	ENSRNOP00000054640.2	ENSRNOP00000054640.2 pep chromosome:Rnor_6.0:15:86136096:86142672:-1 gene:ENSRNOG00000038012.2 transcript:ENSRNOT00000057830.2 gene_biotype:protein_coding transcript_biotype:protein_coding gene_symbol:Commd6 description:COMM domain containing 6 [Source:RGD	1	1	1	1	10.2	11.991	2132800	5297900	0.352179	0.402575	-1.31267
ENSRNOP00000010701	EH-domain containing 4	Ehd4	ENSRNOP00000010701.3	ENSRNOP00000010701.3 pep chromosome:Rnor_6.0:3:111877853:111941841:-1 gene:ENSRNOG00000007584.4 transcript:ENSRNOT00000010701.4 gene_biotype:protein_coding transcript_biotype:protein_coding gene_symbol:Ehd4 description:EH-domain containing 4 [Source:RGD Sy	1	16	16	13	34.2	61.467	45676000	113380000	0.570139	0.402858	-1.31166
ENSRNOP00000015757	proteasome 26S subunit, ATPase 3	Psmc3	ENSRNOP00000015757.2	"ENSRNOP00000015757.2 pep chromosome:Rnor_6.0:3:79876938:79882319:1 gene:ENSRNOG00000011414.5 transcript:ENSRNOT00000015757.3 gene_biotype:protein_coding transcript_biotype:protein_coding gene_symbol:Psmc3 description:proteasome 26S subunit, ATPase 3 [Sourc"	1	15	15	15	46.6	49.548	87135000	216060000	0.613924	0.403291	-1.31011
ENSRNOP00000034974	deltex E3 ubiquitin ligase 3L	Dtx3l	ENSRNOP00000034974.4	ENSRNOP00000034974.4 pep chromosome:Rnor_6.0:11:67757928:67767622:1 gene:ENSRNOG00000023400.6 transcript:ENSRNOT00000039215.6 gene_biotype:protein_coding transcript_biotype:protein_coding gene_symbol:Dtx3l description:deltex E3 ubiquitin ligase 3L [Source:	1	3	3	3	3.1	83.102	1358900	3367000	0.353358	0.403594	-1.30902
ENSRNOP00000071536		AABR07071244.1	ENSRNOP00000071536.1	ENSRNOP00000071536.1 pep chromosome:Rnor_6.0:8:106586689:106602837:1 gene:ENSRNOG00000060723.1 transcript:ENSRNOT00000080434.1 gene_biotype:protein_coding transcript_biotype:protein_coding gene_symbol:AABR07071244.1	1	16	16	16	28.9	82.628	62904000	155660000	0.61468	0.404112	-1.30717
ENSRNOP00000015019	protein phosphatase 2 scaffold subuni	Ppp2r1a	ENSRNOP00000015019.4	ENSRNOP00000015019.4 pep chromosome:Rnor_6.0:1:60717386:60736609:1 gene:ENSRNOG00000011282.6 transcript:ENSRNOT00000015019.6 gene_biotype:protein_coding transcript_biotype:protein_coding gene_symbol:Ppp2r1a description:protein phosphatase 2 scaffold subuni	1	20	20	16	46.3	65.322	123970000	306740000	0.614719	0.404153	-1.30703
ENSRNOP00000028720	phospholipase C beta 3	Plcb3	ENSRNOP00000028720.5	ENSRNOP00000028720.5 pep chromosome:Rnor_6.0:1:222209575:222224910:-1 gene:ENSRNOG00000021150.6 transcript:ENSRNOT00000028720.6 gene_biotype:protein_coding transcript_biotype:protein_coding gene_symbol:Plcb3 description:phospholipase C beta 3 [Source:RGD S	1	8	8	8	8.2	139.67	3122700	7711500	0.371145	0.404941	-1.30422
ENSRNOP00000006607	actin related protein 2	Actr2	ENSRNOP00000006607.4	ENSRNOP00000006607.4 pep chromosome:Rnor_6.0:14:104340434:104375649:-1 gene:ENSRNOG00000004959.7 transcript:ENSRNOT00000006607.5 gene_biotype:protein_coding transcript_biotype:protein_coding gene_symbol:Actr2 description:actin related protein 2 [Source:RGD	1	13	13	13	39.3	44.733	227860000	561720000	0.590946	0.405647	-1.3017
ENSRNOP00000066312	dynein cytoplasmic 1 heavy chain 1	Dync1h1	ENSRNOP00000066312.2;ENSRNOP00000009377.7	ENSRNOP00000066312.2 pep chromosome:Rnor_6.0:6:134958854:135085769:1 gene:ENSRNOG00000006178.8 transcript:ENSRNOT00000073950.3 gene_biotype:protein_coding transcript_biotype:protein_coding gene_symbol:Dync1h1 description:dynein cytoplasmic 1 heavy chain 1	2	147	147	147	40.2	532.04	66938000	165010000	0.616104	0.40566	-1.30166
ENSRNOP00000051639	interferon-induced protein with tetra	Ifit2	ENSRNOP00000051639.2	ENSRNOP00000051639.2 pep chromosome:Rnor_6.0:1:252894663:252900726:1 gene:ENSRNOG00000036604.3 transcript:ENSRNOT00000054757.3 gene_biotype:protein_coding transcript_biotype:protein_coding gene_symbol:Ifit2 description:interferon-induced protein with tetra	1	4	4	4	10.3	53.943	6569700	16147000	0.398036	0.406868	-1.29737
ENSRNOP00000014595	activity-dependent neuroprotector hom	Adnp	ENSRNOP00000014595.3	ENSRNOP00000014595.3 pep chromosome:Rnor_6.0:3:164937198:164964702:-1 gene:ENSRNOG00000010975.6 transcript:ENSRNOT00000014595.6 gene_biotype:protein_coding transcript_biotype:protein_coding gene_symbol:Adnp description:activity-dependent neuroprotector hom	1	1	1	1	1	123.62	870880	2139500	0.357353	0.407048	-1.29673
ENSRNOP00000013573	phosphoribosyl pyrophosphate synt	Prpsap1	ENSRNOP00000013573.4	ENSRNOP00000013573.4 pep chromosome:Rnor_6.0:10:105430520:105452228:-1 gene:ENSRNOG00000010083.5 transcript:ENSRNOT00000013573.5 gene_biotype:protein_coding transcript_biotype:protein_coding gene_symbol:Prpsap1 description:phosphoribosyl pyrophosphate synt	1	3	2	2	9.9	42.502	2417600	5921200	0.358794	0.408296	-1.29231
ENSRNOP00000067115	La ribonucleoprotein 7, transcriptio"	Larp7	ENSRNOP00000067115.2;ENSRNOP00000065357.2	"ENSRNOP00000067115.2 pep chromosome:Rnor_6.0:2:231873142:231881939:-1 gene:ENSRNOG00000048989.3 transcript:ENSRNOT00000074644.2 gene_biotype:protein_coding transcript_biotype:protein_coding gene_symbol:Larp7 description:La ribonucleoprotein 7, transcriptio"	2	4	4	4	11.3	43.382	2997300	7326900	0.374803	0.409082	-1.28954
ENSRNOP00000074216	adhesion regulating molecule 1	Adrm1	ENSRNOP00000074216.1	ENSRNOP00000074216.1 pep chromosome:Rnor_6.0:3:175548174:175552947:1 gene:ENSRNOG00000055984.1 transcript:ENSRNOT00000091941.1 gene_biotype:protein_coding transcript_biotype:protein_coding gene_symbol:Adrm1 description:adhesion regulating molecule 1 [Sourc	1	3	3	3	8.4	42.102	20338000	49675000	0.508447	0.409421	-1.28834
ENSRNOP00000015213	aminoacyl tRNA synthetase complex-in	Aimp1	ENSRNOP00000015213.4	ENSRNOP00000015213.4 pep chromosome:Rnor_6.0:2:237727764:237751378:-1 gene:ENSRNOG00000011384.6 transcript:ENSRNOT00000015213.6 gene_biotype:protein_coding transcript_biotype:protein_coding gene_symbol:Aimp1 description:aminoacyl tRNA synthetase complex-in	1	12	12	12	59	34.574	69008000	168320000	0.620054	0.409981	-1.28637
ENSRNOP00000019320	microtubule-associated protein 1A	Map1a	ENSRNOP00000019320.1;ENSRNOP00000073375.1	ENSRNOP00000019320.1 pep chromosome:Rnor_6.0:3:113257688:113271629:1 gene:ENSRNOG00000014230.6 transcript:ENSRNOT00000019320.2 gene_biotype:protein_coding transcript_biotype:protein_coding gene_symbol:Map1a description:microtubule-associated protein 1A [So	2	27	26	26	13.1	299.66	9874900	24075000	0.400848	0.410172	-1.2857
ENSRNOP00000072797	coatomer protein complex, subunit be"	Copb1	ENSRNOP00000072797.1	"ENSRNOP00000072797.1 pep chromosome:Rnor_6.0:1:183695481:183729569:-1 gene:ENSRNOG00000057623.1 transcript:ENSRNOT00000083293.1 gene_biotype:protein_coding transcript_biotype:protein_coding gene_symbol:Copb1 description:coatomer protein complex, subunit be"	1	33	33	33	49.6	107.01	93324000	227480000	0.6203	0.410251	-1.28542
ENSRNOP00000027173	inosine monophosphate dehydrogenase 1	Impdh1	ENSRNOP00000027173.6	ENSRNOP00000027173.6 pep chromosome:Rnor_6.0:4:56478384:56493923:-1 gene:ENSRNOG00000020032.6 transcript:ENSRNOT00000027173.6 gene_biotype:protein_coding transcript_biotype:protein_coding gene_symbol:Impdh1 description:inosine monophosphate dehydrogenase 1	1	6	5	5	15.1	58.609	18204000	44344000	0.509284	0.410518	-1.28448
ENSRNOP00000064504	similar to DNA segment, Chr 19, B"	RGD1308750	ENSRNOP00000064504.1;ENSRNOP00000034834.3	"ENSRNOP00000064504.1 pep chromosome:Rnor_6.0:16:70068378:70070470:1 gene:ENSRNOG00000048356.2 transcript:ENSRNOT00000073254.2 gene_biotype:protein_coding transcript_biotype:protein_coding gene_symbol:RGD1308750 description:similar to DNA segment, Chr 19, B"	2	3	3	3	4	72.735	1107800	2695400	0.361911	0.410997	-1.2828
ENSRNOP00000024306	proteasome 26S subunit, non-ATPase 1	Psmd1	ENSRNOP00000024306.4;ENSRNOP00000068871.1	"ENSRNOP00000024306.4 pep chromosome:Rnor_6.0:9:93080615:93155027:1 gene:ENSRNOG00000017730.6 transcript:ENSRNOT00000024306.5 gene_biotype:protein_coding transcript_biotype:protein_coding gene_symbol:Psmd1 description:proteasome 26S subunit, non-ATPase 1 [S"	2	24	24	24	33.6	105.7	44902000	109180000	0.576772	0.411266	-1.28186
ENSRNOP00000010383	40S ribosomal protein S6-like	LOC100911372	ENSRNOP00000010383.5;ENSRNOP00000067572.1;ENSRNOP00000074200.1	ENSRNOP00000010383.5 pep chromosome:Rnor_6.0:5:105209846:105212173:-1 gene:ENSRNOG00000007663.7 transcript:ENSRNOT00000010383.7 gene_biotype:protein_coding transcript_biotype:protein_coding gene_symbol:LOC100911372 description:40S ribosomal protein S6-like	3	7	7	7	26.7	28.421	663720000	1612400000	0.597597	0.411635	-1.28056
ENSRNOP00000021871	far upstream element binding protein 3	Fubp3	ENSRNOP00000021871.5	ENSRNOP00000021871.5 pep chromosome:Rnor_6.0:3:10221395:10269693:-1 gene:ENSRNOG00000009139.8 transcript:ENSRNOT00000021871.7 gene_biotype:protein_coding transcript_biotype:protein_coding gene_symbol:Fubp3 description:far upstream element binding protein 3	1	9	8	8	22.3	61.436	8287500	20110000	0.402491	0.412108	-1.2789
ENSRNOP00000038007		AABR07053472.1	ENSRNOP00000038007.6	ENSRNOP00000038007.6 pep chromosome:Rnor_6.0:3:108944141:108977721:1 gene:ENSRNOG00000005366.7 transcript:ENSRNOT00000034950.6 gene_biotype:protein_coding transcript_biotype:protein_coding gene_symbol:AABR07053472.1	1	1	1	1	3.7	46.414	1549900	3749100	0.364689	0.413406	-1.27437
ENSRNOP00000034945	methionyl-tRNA synthetase 1	Mars1	ENSRNOP00000034945.4	ENSRNOP00000034945.4 pep chromosome:Rnor_6.0:7:70585013:70602310:-1 gene:ENSRNOG00000025459.4 transcript:ENSRNOT00000035486.4 gene_biotype:protein_coding transcript_biotype:protein_coding gene_symbol:Mars1 description:methionyl-tRNA synthetase 1 [Source:RG	1	23	23	23	30.7	101.58	43518000	105230000	0.578558	0.413551	-1.27386
ENSRNOP00000020908	nucleolar protein 3	Nol3	ENSRNOP00000020908.2	ENSRNOP00000020908.2 pep chromosome:Rnor_6.0:19:37235001:37236649:1 gene:ENSRNOG00000015588.5 transcript:ENSRNOT00000020908.5 gene_biotype:protein_coding transcript_biotype:protein_coding gene_symbol:Nol3 description:nucleolar protein 3 [Source:RGD Symbol;	1	3	3	3	24	24.491	7175100	17306000	0.404601	0.414602	-1.2702
ENSRNOP00000071057	glutamyl-prolyl-tRNA synthetase	Eprs	ENSRNOP00000071057.1;ENSRNOP00000033323.4	ENSRNOP00000071057.1 pep chromosome:Rnor_6.0:13:103300932:103371577:1 gene:ENSRNOG00000002393.7 transcript:ENSRNOT00000085214.1 gene_biotype:protein_coding transcript_biotype:protein_coding gene_symbol:Eprs description:glutamyl-prolyl-tRNA synthetase [Sour	2	64	64	64	54.3	169.86	164590000	396530000	0.624672	0.415076	-1.26855
ENSRNOP00000027782	cytochrome C oxidase assembly factor 3	Coa3	ENSRNOP00000027782.4	ENSRNOP00000027782.4 pep chromosome:Rnor_6.0:10:89198749:89199736:-1 gene:ENSRNOG00000020487.6 transcript:ENSRNOT00000027782.6 gene_biotype:protein_coding transcript_biotype:protein_coding gene_symbol:Coa3 description:cytochrome C oxidase assembly factor 3	1	2	2	2	17.6	11.928	49186000	118310000	0.58026	0.415738	-1.26625
ENSRNOP00000029044	afadin, adherens junction formation fac"	Afdn	ENSRNOP00000029044.6	"ENSRNOP00000029044.6 pep chromosome:Rnor_6.0:1:53715693:53802658:-1 gene:ENSRNOG00000023753.7 transcript:ENSRNOT00000032667.7 gene_biotype:protein_coding transcript_biotype:protein_coding gene_symbol:Afdn description:afadin, adherens junction formation fac"	1	5	5	5	3.3	201.13	942550	2259100	0.369085	0.417224	-1.26111
ENSRNOP00000073559	casein kinase 1, epsilon	Csnk1e	ENSRNOP00000073559.1;ENSRNOP00000051819.3;ENSRNOP00000074993.1;ENSRNOP00000015178.5;ENSRNOP00000018126.2	"ENSRNOP00000073559.1 pep chromosome:Rnor_6.0:7:120657852:120672350:-1 gene:ENSRNOG00000013076.6 transcript:ENSRNOT00000087800.1 gene_biotype:protein_coding transcript_biotype:protein_coding gene_symbol:Csnk1e description:casein kinase 1, epsilon [Source:RG"	5	2	2	2	6.3	42.15	4013900	9606700	0.382474	0.417823	-1.25904
ENSRNOP00000033267	interferon-induced protein with tetra	Ifit3	ENSRNOP00000033267.3	ENSRNOP00000033267.3 pep chromosome:Rnor_6.0:1:252906234:252911382:1 gene:ENSRNOG00000022839.4 transcript:ENSRNOT00000031025.4 gene_biotype:protein_coding transcript_biotype:protein_coding gene_symbol:Ifit3 description:interferon-induced protein with tetra	1	5	5	5	12.2	48.055	4866100	11556000	0.385323	0.421089	-1.2478
ENSRNOP00000057557	BCL2-associated athanogene 6	Bag6	ENSRNOP00000057557.1;ENSRNOP00000074143.1;ENSRNOP00000001129.3	ENSRNOP00000057557.1 pep chromosome:Rnor_6.0:20:5125679:5138084:1 gene:ENSRNOG00000000851.8 transcript:ENSRNOT00000060832.2 gene_biotype:protein_coding transcript_biotype:protein_coding gene_symbol:Bag6 description:BCL2-associated athanogene 6 [Source:RGD	3	6	6	6	8.6	120.01	7766800	18428000	0.41038	0.421467	-1.24651
ENSRNOP00000018960	epidermal growth factor receptor pat	Eps15l1	ENSRNOP00000018960.7	ENSRNOP00000018960.7 pep chromosome:Rnor_6.0:16:19127724:19203003:1 gene:ENSRNOG00000013502.7 transcript:ENSRNOT00000018960.7 gene_biotype:protein_coding transcript_biotype:protein_coding gene_symbol:Eps15l1 description:epidermal growth factor receptor pat	1	12	12	12	16.4	99.486	9702500	22991000	0.410837	0.422013	-1.24464
ENSRNOP00000025878	adaptor related protein complex 3 subun	Ap3d1	ENSRNOP00000025878.5	ENSRNOP00000025878.5 pep chromosome:Rnor_6.0:7:11838639:11873984:1 gene:ENSRNOG00000018977.5 transcript:ENSRNOT00000025878.5 gene_biotype:protein_coding transcript_biotype:protein_coding gene_symbol:Ap3d1 description:adaptor related protein complex 3 subun	1	13	13	13	12.5	135.67	7877000	18651000	0.411108	0.422337	-1.24353
ENSRNOP00000017911	arginase 1	Arg1	ENSRNOP00000017911.2	ENSRNOP00000017911.2 pep chromosome:Rnor_6.0:1:21525421:21537863:1 gene:ENSRNOG00000013304.5 transcript:ENSRNOT00000017911.5 gene_biotype:protein_coding transcript_biotype:protein_coding gene_symbol:Arg1 description:arginase 1 [Source:RGD Symbol;Acc:2150]	1	7	7	7	28.2	34.973	65565000	155230000	0.631215	0.422373	-1.24341
ENSRNOP00000062549	tight junction protein 2	Tjp2	ENSRNOP00000062549.2	ENSRNOP00000062549.2 pep chromosome:Rnor_6.0:1:241945841:242083484:-1 gene:ENSRNOG00000015030.7 transcript:ENSRNOT00000065921.3 gene_biotype:protein_coding transcript_biotype:protein_coding gene_symbol:Tjp2 description:tight junction protein 2 [Source:RGD	1	24	24	24	24	131.36	17062000	40384000	0.518326	0.422494	-1.243
ENSRNOP00000016450	proteasome 26S subunit, ATPase 2	Psmc2	ENSRNOP00000016450.4	"ENSRNOP00000016450.4 pep chromosome:Rnor_6.0:4:9867101:9881484:-1 gene:ENSRNOG00000012026.6 transcript:ENSRNOT00000016450.6 gene_biotype:protein_coding transcript_biotype:protein_coding gene_symbol:Psmc2 description:proteasome 26S subunit, ATPase 2 [Source"	1	15	15	15	45.5	48.633	78541000	185540000	0.632049	0.42331	-1.24021
ENSRNOP00000022348	ribosomal protein S23	Rps23	ENSRNOP00000022348.4;ENSRNOP00000040548.3;ENSRNOP00000050533.3	ENSRNOP00000022348.4 pep chromosome:Rnor_6.0:2:19823234:19824804:1 gene:ENSRNOG00000016580.6 transcript:ENSRNOT00000022348.6 gene_biotype:protein_coding transcript_biotype:protein_coding gene_symbol:Rps23 description:ribosomal protein S23 [Source:RGD Symbo	3	5	5	5	47.6	15.807	442070000	1043100000	0.610919	0.423804	-1.23853
ENSRNOP00000053011	microtubule-associated protein 4	Map4	ENSRNOP00000053011.4	ENSRNOP00000053011.4 pep chromosome:Rnor_6.0:8:118013612:118159933:1 gene:ENSRNOG00000020748.7 transcript:ENSRNOT00000056166.4 gene_biotype:protein_coding transcript_biotype:protein_coding gene_symbol:Map4 description:microtubule-associated protein 4 [Sour	1	25	2	2	33.1	110.3	4207300	9916200	0.388103	0.424286	-1.23689
ENSRNOP00000000707	myristoylated alanine rich protein ki	Marcks	ENSRNOP00000000707.6	ENSRNOP00000000707.6 pep chromosome:Rnor_6.0:20:42966140:42971838:1 gene:ENSRNOG00000000579.6 transcript:ENSRNOT00000000707.6 gene_biotype:protein_coding transcript_biotype:protein_coding gene_symbol:Marcks description:myristoylated alanine rich protein ki	1	8	8	8	32.4	29.959	98323000	231430000	0.633416	0.42485	-1.23498
ENSRNOP00000020543	transportin 1	Tnpo1	ENSRNOP00000020543.7	ENSRNOP00000020543.7 pep chromosome:Rnor_6.0:2:29056219:29121104:-1 gene:ENSRNOG00000014999.7 transcript:ENSRNOT00000020543.7 gene_biotype:protein_coding transcript_biotype:protein_coding gene_symbol:Tnpo1 description:transportin 1 [Source:RGD Symbol;Acc:1	1	11	11	8	15.2	101.27	16378000	38491000	0.52057	0.425502	-1.23276
ENSRNOP00000010252	arginyl-tRNA synthetase 1	Rars1	ENSRNOP00000010252.4	ENSRNOP00000010252.4 pep chromosome:Rnor_6.0:10:20633632:20658100:-1 gene:ENSRNOG00000007739.6 transcript:ENSRNOT00000010252.6 gene_biotype:protein_coding transcript_biotype:protein_coding gene_symbol:Rars1 description:arginyl-tRNA synthetase 1 [Source:RGD	1	30	30	30	50	75.81	104300000	244550000	0.634876	0.426498	-1.22939
ENSRNOP00000000025	heme binding protein 1	Hebp1	ENSRNOP00000000025.7	ENSRNOP00000000025.7 pep chromosome:Rnor_6.0:4:168903565:168933079:-1 gene:ENSRNOG00000000024.7 transcript:ENSRNOT00000000025.7 gene_biotype:protein_coding transcript_biotype:protein_coding gene_symbol:Hebp1 description:heme binding protein 1 [Source:RGD S	1	6	6	6	54.2	21.124	47000000	110040000	0.589011	0.427117	-1.2273
ENSRNOP00000051714	EH-domain containing 1	Ehd1	ENSRNOP00000051714.2	ENSRNOP00000051714.2 pep chromosome:Rnor_6.0:1:221644867:221667239:1 gene:ENSRNOG00000043503.2 transcript:ENSRNOT00000054830.2 gene_biotype:protein_coding transcript_biotype:protein_coding gene_symbol:Ehd1 description:EH-domain containing 1 [Source:RGD Sym	1	11	9	4	22.1	60.602	14259000	33380000	0.521811	0.427172	-1.22711
ENSRNOP00000019561	dynactin subunit 3	Dctn3	ENSRNOP00000019561.4	ENSRNOP00000019561.4 pep chromosome:Rnor_6.0:5:58098706:58106706:-1 gene:ENSRNOG00000014208.5 transcript:ENSRNOT00000019561.5 gene_biotype:protein_coding transcript_biotype:protein_coding gene_symbol:Dctn3 description:dynactin subunit 3 [Source:RGD Symbol;	1	3	3	3	19.4	21.112	17567000	41116000	0.521872	0.427255	-1.22683
ENSRNOP00000013863	tubulin, beta 4B class IVb	Tubb4b	ENSRNOP00000013863.4	"ENSRNOP00000013863.4 pep chromosome:Rnor_6.0:3:2441733:2444281:-1 gene:ENSRNOG00000010170.5 transcript:ENSRNOT00000013863.5 gene_biotype:protein_coding transcript_biotype:protein_coding gene_symbol:Tubb4b description:tubulin, beta 4B class IVb [Source:RGD "	1	24	24	1	76.6	61.186	2073600000	4851200000	0.614851	0.427441	-1.2262
ENSRNOP00000061873	serine/threonine kinase 4	Stk4	ENSRNOP00000061873.1;ENSRNOP00000062778.1	ENSRNOP00000061873.1 pep chromosome:Rnor_6.0:3:160467552:160546540:1 gene:ENSRNOG00000013529.5 transcript:ENSRNOT00000066657.1 gene_biotype:protein_coding transcript_biotype:protein_coding gene_symbol:Stk4 description:serine/threonine kinase 4 [Source:RGD	2	1	1	1	3.3	55.37	1960900	4583400	0.381251	0.427827	-1.2249
ENSRNOP00000040878	glyceraldehyde-3-phosphate de	LOC108351137	ENSRNOP00000040878.3;ENSRNOP00000064549.1;ENSRNOP00000050213.2;ENSRNOP00000064899.1;ENSRNOP00000055701.2;ENSRNOP00000039818.3;ENSRNOP00000074716.1;ENSRNOP00000074263.1;ENSRNOP00000044007.4;ENSRNOP00000039874.5;ENSRNOP00000059802.1;ENSRNOP00000028518.4;ENSRNOP00000062809.3;ENSRNOP00000053537.2;ENSRNOP00000035891.5;ENSRNOP00000044449.4;ENSRNOP00000033769.4;ENSRNOP00000041672.1;ENSRNOP00000073170.1;…	ENSRNOP00000040878.3 pep chromosome:Rnor_6.0:4:157676595:157679962:-1 gene:ENSRNOG00000018630.7 transcript:ENSRNOT00000050443.4 gene_biotype:protein_coding transcript_biotype:protein_coding gene_symbol:LOC108351137 description:glyceraldehyde-3-phosphate de	23	20	20	20	79.6	35.828	3984300000	9295700000	0.616119	0.428618	-1.22224
ENSRNOP00000040775	erythrocyte membrane protein band 4	Epb41l3	ENSRNOP00000040775.2;ENSRNOP00000071945.1;ENSRNOP00000022849.3;ENSRNOP00000022878.5;ENSRNOP00000071375.1;ENSRNOP00000059520.3;ENSRNOP00000046109.3;ENSRNOP00000061387.2;ENSRNOP00000074285.1;ENSRNOP00000072128.1;ENSRNOP00000071547.1;ENSRNOP00000071845.1;ENSRNOP00000071420.1	ENSRNOP00000040775.2 pep chromosome:Rnor_6.0:9:117583620:117664121:1 gene:ENSRNOG00000016724.8 transcript:ENSRNOT00000049426.3 gene_biotype:protein_coding transcript_biotype:protein_coding gene_symbol:Epb41l3 description:erythrocyte membrane protein band 4	13	18	15	14	26.2	96.951	16513000	38522000	0.522917	0.428664	-1.22208
ENSRNOP00000016237	protein tyrosine phosphatase 4A1	Ptp4a1	ENSRNOP00000016237.2;ENSRNOP00000074101.1;ENSRNOP00000064832.1	ENSRNOP00000016237.2 pep chromosome:Rnor_6.0:9:37223729:37231291:-1 gene:ENSRNOG00000011771.3 transcript:ENSRNOT00000016237.3 gene_biotype:protein_coding transcript_biotype:protein_coding gene_symbol:Ptp4a1 description:protein tyrosine phosphatase 4A1 [Sou	3	3	3	3	17.9	19.815	11484000	26785000	0.416458	0.428747	-1.2218
ENSRNOP00000071545	myosin light chain kinase	Mylk	ENSRNOP00000071545.1;ENSRNOP00000062274.2	ENSRNOP00000071545.1 pep chromosome:Rnor_6.0:11:69013050:69201380:-1 gene:ENSRNOG00000002215.7 transcript:ENSRNOT00000085618.1 gene_biotype:protein_coding transcript_biotype:protein_coding gene_symbol:Mylk description:myosin light chain kinase [Source:RGD	2	21	21	21	13.3	214	20059000	46722000	0.523407	0.429327	-1.21985
ENSRNOP00000017034	zinc ribbon domain containing 2	Znrd2	ENSRNOP00000017034.4	ENSRNOP00000017034.4 pep chromosome:Rnor_6.0:1:221087803:221089586:-1 gene:ENSRNOG00000012736.5 transcript:ENSRNOT00000017034.5 gene_biotype:protein_coding transcript_biotype:protein_coding gene_symbol:Znrd2 description:zinc ribbon domain containing 2 [Sou	1	4	4	4	41.2	21.318	11063000	25734000	0.417414	0.429898	-1.21793
ENSRNOP00000022854		AABR07068351.1	ENSRNOP00000022854.6	ENSRNOP00000022854.6 pep chromosome:Rnor_6.0:9:100489852:100504076:1 gene:ENSRNOG00000016974.7 transcript:ENSRNOT00000022854.7 gene_biotype:protein_coding transcript_biotype:protein_coding gene_symbol:AABR07068351.1	1	5	5	5	25.6	24.887	19022000	44237000	0.523906	0.430002	-1.21758
ENSRNOP00000016329	ribosomal protein S3a	Rps3a	ENSRNOP00000016329.3;ENSRNOP00000065066.1;ENSRNOP00000070060.1	ENSRNOP00000016329.3 pep chromosome:Rnor_6.0:2:185440291:185444897:-1 gene:ENSRNOG00000011893.6 transcript:ENSRNOT00000016329.6 gene_biotype:protein_coding transcript_biotype:protein_coding gene_symbol:Rps3a description:ribosomal protein S3a [Source:RGD Sy	3	15	15	15	58.3	29.945	963340000	2239900000	0.617693	0.430082	-1.21732
ENSRNOP00000050029	RAN GTPase activating protein 1	Rangap1	ENSRNOP00000050029.4;ENSRNOP00000073525.1	ENSRNOP00000050029.4 pep chromosome:Rnor_6.0:7:122940376:122967178:-1 gene:ENSRNOG00000031789.5 transcript:ENSRNOT00000052098.5 gene_biotype:protein_coding transcript_biotype:protein_coding gene_symbol:Rangap1 description:RAN GTPase activating protein 1 [S	2	17	17	17	36.7	63.142	75032000	174170000	0.638664	0.430797	-1.21492
ENSRNOP00000068268	dynein, cytoplasmic 1 light intermediat"	Dync1li2	ENSRNOP00000068268.1;ENSRNOP00000029646.2;ENSRNOP00000068436.1;ENSRNOP00000067920.1	"ENSRNOP00000068268.1 pep chromosome:Rnor_6.0:19:740028:761527:1 gene:ENSRNOG00000025791.7 transcript:ENSRNOT00000076604.2 gene_biotype:protein_coding transcript_biotype:protein_coding gene_symbol:Dync1li2 description:dynein, cytoplasmic 1 light intermediat"	4	9	8	8	24.4	54.114	16615000	38492000	0.52512	0.431648	-1.21207
ENSRNOP00000026552	importin 4	Ipo4	ENSRNOP00000026552.5	ENSRNOP00000026552.5 pep chromosome:Rnor_6.0:15:34304425:34314345:-1 gene:ENSRNOG00000019553.6 transcript:ENSRNOT00000026552.6 gene_biotype:protein_coding transcript_biotype:protein_coding gene_symbol:Ipo4 description:importin 4 [Source:RGD Symbol;Acc:1305	1	18	18	18	22.6	118.93	21997000	50921000	0.525367	0.431983	-1.21095
ENSRNOP00000060469	kinesin light chain 1	Klc1	ENSRNOP00000060469.3;ENSRNOP00000076048.1;ENSRNOP00000015935.7;ENSRNOP00000075931.1;ENSRNOP00000071889.1;ENSRNOP00000038363.3;ENSRNOP00000070496.1;ENSRNOP00000060483.2	ENSRNOP00000060469.3 pep chromosome:Rnor_6.0:6:136330448:136363672:1 gene:ENSRNOG00000011572.9 transcript:ENSRNOT00000065281.4 gene_biotype:protein_coding transcript_biotype:protein_coding gene_symbol:Klc1 description:kinesin light chain 1 [Source:RGD Symb	8	13	13	10	27.5	61.64	27389000	63193000	0.526423	0.433418	-1.20617
ENSRNOP00000010300	actin related protein 10	Actr10	ENSRNOP00000010300.4	ENSRNOP00000010300.4 pep chromosome:Rnor_6.0:6:93385457:93411576:1 gene:ENSRNOG00000007504.7 transcript:ENSRNOT00000010300.7 gene_biotype:protein_coding transcript_biotype:protein_coding gene_symbol:Actr10 description:actin related protein 10 [Source:RGD S	1	3	3	3	8.4	46.213	2999500	6912300	0.396442	0.433937	-1.20444
ENSRNOP00000071398	glutaminyl-tRNA synthetase 1	Qars1	ENSRNOP00000071398.1;ENSRNOP00000073733.1	ENSRNOP00000071398.1 pep chromosome:Rnor_6.0:8:117297670:117305702:1 gene:ENSRNOG00000060912.1 transcript:ENSRNOT00000082628.1 gene_biotype:protein_coding transcript_biotype:protein_coding gene_symbol:Qars1 description:glutaminyl-tRNA synthetase 1 [Source:	2	19	19	19	31.2	87.699	40583000	93329000	0.59485	0.434838	-1.20145
ENSRNOP00000068140	aminolevulinate dehydratase	Alad	ENSRNOP00000068140.1;ENSRNOP00000020625.2	ENSRNOP00000068140.1 pep chromosome:Rnor_6.0:5:78368869:78376032:-1 gene:ENSRNOG00000015206.6 transcript:ENSRNOT00000075916.1 gene_biotype:protein_coding transcript_biotype:protein_coding gene_symbol:Alad description:aminolevulinate dehydratase [Source:RGD	2	4	4	4	13.9	36.031	8277600	19017000	0.421863	0.435274	-1.20001
ENSRNOP00000011907	charged multivesicular body protein 5 [	Chmp5	ENSRNOP00000011907.4	ENSRNOP00000011907.4 pep chromosome:Rnor_6.0:5:57267312:57284448:1 gene:ENSRNOG00000008672.7 transcript:ENSRNOT00000011907.7 gene_biotype:protein_coding transcript_biotype:protein_coding gene_symbol:Chmp5 description:charged multivesicular body protein 5 [	1	2	2	2	10.5	24.575	18761000	43096000	0.527825	0.43533	-1.19982
ENSRNOP00000075162	aryl-hydrocarbon receptor-interacting	Aip	ENSRNOP00000075162.1;ENSRNOP00000000599.5	ENSRNOP00000075162.1 pep chromosome:Rnor_6.0:1:219362552:219374014:-1 gene:ENSRNOG00000022289.6 transcript:ENSRNOT00000091542.1 gene_biotype:protein_coding transcript_biotype:protein_coding gene_symbol:Aip description:aryl-hydrocarbon receptor-interacting	2	6	6	6	23.9	37.598	18418000	42280000	0.528037	0.43562	-1.19886
ENSRNOP00000003987	mitogen-activated protein kinase 9	Mapk9	ENSRNOP00000003987.3;ENSRNOP00000070771.1;ENSRNOP00000004010.3;ENSRNOP00000075797.1;ENSRNOP00000075846.1;ENSRNOP00000075755.1;ENSRNOP00000060904.4;ENSRNOP00000075277.1;ENSRNOP00000062048.3	ENSRNOP00000003987.3 pep chromosome:Rnor_6.0:10:35333859:35374355:1 gene:ENSRNOG00000002823.8 transcript:ENSRNOT00000003987.5 gene_biotype:protein_coding transcript_biotype:protein_coding gene_symbol:Mapk9 description:mitogen-activated protein kinase 9 [So	9	3	3	3	8.7	43.905	3627600	8322400	0.398114	0.435884	-1.19798
ENSRNOP00000052533	tripartite motif-containing 25	Trim25	ENSRNOP00000052533.4	ENSRNOP00000052533.4 pep chromosome:Rnor_6.0:10:76343847:76362145:1 gene:ENSRNOG00000002341.7 transcript:ENSRNOT00000055674.4 gene_biotype:protein_coding transcript_biotype:protein_coding gene_symbol:Trim25 description:tripartite motif-containing 25 [Sourc	1	8	8	8	13.8	71.919	7023100	16105000	0.422529	0.436082	-1.19733
ENSRNOP00000000673	inorganic pyrophosphatase 1	Ppa1	ENSRNOP00000000673.4	ENSRNOP00000000673.4 pep chromosome:Rnor_6.0:20:31298269:31310674:1 gene:ENSRNOG00000000557.5 transcript:ENSRNOT00000000673.4 gene_biotype:protein_coding transcript_biotype:protein_coding gene_symbol:Ppa1 description:inorganic pyrophosphatase 1 [Source:RGD	1	8	8	5	64.1	22.399	263420000	600900000	0.62654	0.438376	-1.18976
ENSRNOP00000069786	microtubule-associated protein 4	Map4	ENSRNOP00000069786.1	ENSRNOP00000069786.1 pep chromosome:Rnor_6.0:8:118066988:118158032:1 gene:ENSRNOG00000020748.7 transcript:ENSRNOT00000056161.4 gene_biotype:protein_coding transcript_biotype:protein_coding gene_symbol:Map4 description:microtubule-associated protein 4 [Sour	1	28	28	5	17	233.39	39097000	88780000	0.598994	0.440381	-1.18318
ENSRNOP00000008120	dynactin subunit 2	Dctn2	ENSRNOP00000008120.4;ENSRNOP00000069048.1	ENSRNOP00000008120.4 pep chromosome:Rnor_6.0:7:70556024:70571287:1 gene:ENSRNOG00000025481.4 transcript:ENSRNOT00000008120.4 gene_biotype:protein_coding transcript_biotype:protein_coding gene_symbol:Dctn2 description:dynactin subunit 2 [Source:RGD Symbol;A	2	16	16	16	57	44.147	108460000	246150000	0.647217	0.440626	-1.18237
ENSRNOP00000072190	ubiquitin specific peptidase 9, X-link"	Usp9x	ENSRNOP00000072190.1;ENSRNOP00000043441.3;ENSRNOP00000075990.1	"ENSRNOP00000072190.1 pep chromosome:Rnor_6.0:X:10510033:10630281:-1 gene:ENSRNOG00000003261.7 transcript:ENSRNOT00000080651.1 gene_biotype:protein_coding transcript_biotype:protein_coding gene_symbol:Usp9x description:ubiquitin specific peptidase 9, X-link"	3	22	22	16	9.9	290.22	5759600	13071000	0.402186	0.44064	-1.18233
ENSRNOP00000019465	signal transducer and activator of tra	Stat1	ENSRNOP00000019465.6;ENSRNOP00000070183.1	ENSRNOP00000019465.6 pep chromosome:Rnor_6.0:9:54287541:54327958:-1 gene:ENSRNOG00000014079.7 transcript:ENSRNOT00000019465.7 gene_biotype:protein_coding transcript_biotype:protein_coding gene_symbol:Stat1 description:signal transducer and activator of tra	2	26	26	26	42.5	87.249	65078000	147380000	0.648028	0.441566	-1.1793
ENSRNOP00000050977	protein phosphatase 1, regulatory su"	Ppp1r13l	ENSRNOP00000050977.4	"ENSRNOP00000050977.4 pep chromosome:Rnor_6.0:1:80279706:80290408:1 gene:ENSRNOG00000025350.5 transcript:ENSRNOT00000047105.4 gene_biotype:protein_coding transcript_biotype:protein_coding gene_symbol:Ppp1r13l description:protein phosphatase 1, regulatory su"	1	2	2	2	3	89	581580	1315800	0.397412	0.441997	-1.17789
ENSRNOP00000075269	tubulin, beta 5 class I	Tubb5	ENSRNOP00000075269.1;ENSRNOP00000072090.1	"ENSRNOP00000075269.1 pep chromosome:Rnor_6.0:20:3422489:3426371:1 gene:ENSRNOG00000061216.1 transcript:ENSRNOT00000079854.1 gene_biotype:protein_coding transcript_biotype:protein_coding gene_symbol:Tubb5 description:tubulin, beta 5 class I [Source:RGD Symb"	2	23	5	4	77.5	49.67	941820000	2130200000	0.630505	0.442127	-1.17747
ENSRNOP00000008518	coatomer protein complex subunit alpha	Copa	ENSRNOP00000008518.4	ENSRNOP00000008518.4 pep chromosome:Rnor_6.0:13:90467265:90508932:1 gene:ENSRNOG00000006247.7 transcript:ENSRNOT00000008518.5 gene_biotype:protein_coding transcript_biotype:protein_coding gene_symbol:Copa description:coatomer protein complex subunit alpha	1	48	48	48	47.1	138.36	86840000	196250000	0.648829	0.442497	-1.17626
ENSRNOP00000023455	ADP-ribosylation factor like GTPase	Arl2bp	ENSRNOP00000023455.5;ENSRNOP00000073507.1	ENSRNOP00000023455.5 pep chromosome:Rnor_6.0:19:10753681:10763110:-1 gene:ENSRNOG00000016991.5 transcript:ENSRNOT00000023455.5 gene_biotype:protein_coding transcript_biotype:protein_coding gene_symbol:Arl2bp description:ADP-ribosylation factor like GTPase	2	1	1	1	16	15.289	1044600	2359400	0.398255	0.44274	-1.17547
ENSRNOP00000075228	kinesin family member 1B	Kif1b	ENSRNOP00000075228.1;ENSRNOP00000072431.1;ENSRNOP00000038927.6;ENSRNOP00000075214.1;ENSRNOP00000075522.1;ENSRNOP00000074322.1	ENSRNOP00000075228.1 pep chromosome:Rnor_6.0:5:165995287:166116516:-1 gene:ENSRNOG00000057626.1 transcript:ENSRNOT00000079919.1 gene_biotype:protein_coding transcript_biotype:protein_coding gene_symbol:Kif1b description:kinesin family member 1B [Source:RGD	6	2	2	2	1.1	189.88	297530	669690	0.400004	0.44428	-1.17046
ENSRNOP00000012327	ergosterol biosynthesis 28 homolog [	Erg28	ENSRNOP00000012327.4	ENSRNOP00000012327.4 pep chromosome:Rnor_6.0:6:109683253:109692218:-1 gene:ENSRNOG00000008781.5 transcript:ENSRNOT00000012327.5 gene_biotype:protein_coding transcript_biotype:protein_coding gene_symbol:Erg28 description:ergosterol biosynthesis 28 homolog [	1	2	2	2	12.1	15.806	5871800	13215000	0.405331	0.444328	-1.1703
ENSRNOP00000066023	KH-type splicing regulatory protein	Khsrp	ENSRNOP00000066023.1;ENSRNOP00000072174.1	ENSRNOP00000066023.1 pep chromosome:Rnor_6.0:9:10013930:10022924:1 gene:ENSRNOG00000047628.2 transcript:ENSRNOT00000072033.1 gene_biotype:protein_coding transcript_biotype:protein_coding gene_symbol:Khsrp description:KH-type splicing regulatory protein [So	2	17	17	15	32.3	74.212	72235000	162390000	0.650827	0.444824	-1.16869
ENSRNOP00000004272	HEXIM P-TEFb complex subunit 1	Hexim1	ENSRNOP00000004272.3	ENSRNOP00000004272.3 pep chromosome:Rnor_6.0:10:91200874:91202984:1 gene:ENSRNOG00000003203.4 transcript:ENSRNOT00000004272.4 gene_biotype:protein_coding transcript_biotype:protein_coding gene_symbol:Hexim1 description:HEXIM P-TEFb complex subunit 1 [Sourc	1	2	2	2	5.1	40.317	3449700	7749700	0.406022	0.44514	-1.16767
ENSRNOP00000000064	cyclin G associated kinase	Gak	ENSRNOP00000000064.1	ENSRNOP00000000064.1 pep chromosome:Rnor_6.0:14:2100106:2174318:1 gene:ENSRNOG00000000048.5 transcript:ENSRNOT00000000064.2 gene_biotype:protein_coding transcript_biotype:protein_coding gene_symbol:Gak description:cyclin G associated kinase [Source:RGD Sym	1	4	4	4	3.8	143.71	814190	1825700	0.40191	0.44596	-1.16501
ENSRNOP00000014532	dynein cytoplasmic 1 light interme	Dync1li1	ENSRNOP00000014532.2	ENSRNOP00000014532.2 pep chromosome:Rnor_6.0:8:122743189:122776806:1 gene:ENSRNOG00000010434.4 transcript:ENSRNOT00000014532.4 gene_biotype:protein_coding transcript_biotype:protein_coding gene_symbol:Dync1li1 description:dynein cytoplasmic 1 light interme	1	13	13	12	27.5	56.67	27970000	62696000	0.535661	0.446121	-1.16449
ENSRNOP00000026909	protein phosphatase 4, catalytic sub"	Ppp4c	ENSRNOP00000026909.4	"ENSRNOP00000026909.4 pep chromosome:Rnor_6.0:1:198219054:198225580:-1 gene:ENSRNOG00000019813.7 transcript:ENSRNOT00000026909.7 gene_biotype:protein_coding transcript_biotype:protein_coding gene_symbol:Ppp4c description:protein phosphatase 4, catalytic sub"	1	3	2	2	13.4	35.08	4196700	9396400	0.407287	0.446628	-1.16285
ENSRNOP00000010811	N-myc downstream regulated 1	Ndrg1	ENSRNOP00000010811.5;ENSRNOP00000076179.1;ENSRNOP00000076191.1;ENSRNOP00000076093.1	ENSRNOP00000010811.5 pep chromosome:Rnor_6.0:7:107734323:107775712:-1 gene:ENSRNOG00000007393.7 transcript:ENSRNOT00000010811.7 gene_biotype:protein_coding transcript_biotype:protein_coding gene_symbol:Ndrg1 description:N-myc downstream regulated 1 [Source	4	6	6	6	19.5	42.954	64510000	144360000	0.652575	0.446869	-1.16208
ENSRNOP00000042689	tubulin folding cofactor E	Tbce	ENSRNOP00000042689.3	ENSRNOP00000042689.3 pep chromosome:Rnor_6.0:17:53983182:54029027:1 gene:ENSRNOG00000029667.4 transcript:ENSRNOT00000040743.4 gene_biotype:protein_coding transcript_biotype:protein_coding gene_symbol:Tbce description:tubulin folding cofactor E [Source:RGD	1	1	1	1	2.1	59.042	520600	1163600	0.403546	0.447405	-1.16035
ENSRNOP00000000603	ribosomal protein L10A	Rpl10a	ENSRNOP00000000603.4;ENSRNOP00000015278.5;ENSRNOP00000039797.2	ENSRNOP00000000603.4 pep chromosome:Rnor_6.0:20:7908304:7910867:1 gene:ENSRNOG00000000505.7 transcript:ENSRNOT00000000603.7 gene_biotype:protein_coding transcript_biotype:protein_coding gene_symbol:Rpl10a description:ribosomal protein L10A [Source:RGD Symb	3	10	10	10	42.9	24.831	771410000	1724100000	0.636067	0.447428	-1.16027
ENSRNOP00000044909	ribosomal protein S29	Rps29	ENSRNOP00000044909.2;ENSRNOP00000043270.1;ENSRNOP00000040703.2;ENSRNOP00000005577.5	ENSRNOP00000044909.2 pep chromosome:Rnor_6.0:13:91334004:91334306:1 gene:ENSRNOG00000028939.4 transcript:ENSRNOT00000041384.4 gene_biotype:protein_coding transcript_biotype:protein_coding gene_symbol:Rps29 description:ribosomal protein S29 [Source:RGD Symb	4	2	2	2	32.1	6.6767	480350000	1073500000	0.636103	0.447462	-1.16016
ENSRNOP00000016647	tripartite motif-containing 23	Trim23	ENSRNOP00000016647.4;ENSRNOP00000016597.6	ENSRNOP00000016647.4 pep chromosome:Rnor_6.0:2:34255305:34288139:1 gene:ENSRNOG00000012354.7 transcript:ENSRNOT00000016649.6 gene_biotype:protein_coding transcript_biotype:protein_coding gene_symbol:Trim23 description:tripartite motif-containing 23 [Source	2	1	1	1	1.7	63.971	5816900	12965000	0.409011	0.448662	-1.1563
ENSRNOP00000005522	LIM and SH3 protein 1	Lasp1	ENSRNOP00000005522.5;ENSRNOP00000068122.1	ENSRNOP00000005522.5 pep chromosome:Rnor_6.0:10:85744568:85785133:1 gene:ENSRNOG00000004132.7 transcript:ENSRNOT00000005522.7 gene_biotype:protein_coding transcript_biotype:protein_coding gene_symbol:Lasp1 description:LIM and SH3 protein 1 [Source:RGD Symb	2	12	12	12	42.2	29.97	442180000	984970000	0.637633	0.448927	-1.15545
ENSRNOP00000044552	RELA proto-oncogene, NF-kB subunit	Rela	ENSRNOP00000044552.3	"ENSRNOP00000044552.3 pep chromosome:Rnor_6.0:1:220992770:221003249:1 gene:ENSRNOG00000030888.4 transcript:ENSRNOT00000045233.3 gene_biotype:protein_coding transcript_biotype:protein_coding gene_symbol:Rela description:RELA proto-oncogene, NF-kB subunit [So"	1	1	1	1	1.6	60.266	1906800	4220600	0.408501	0.451784	-1.14629
ENSRNOP00000075007	golgin A4	Golga4	ENSRNOP00000075007.1;ENSRNOP00000039533.4;ENSRNOP00000069066.1	ENSRNOP00000075007.1 pep chromosome:Rnor_6.0:8:127171636:127248538:1 gene:ENSRNOG00000029910.5 transcript:ENSRNOT00000087753.1 gene_biotype:protein_coding transcript_biotype:protein_coding gene_symbol:Golga4 description:golgin A4 [Source:RGD Symbol;Acc:159	3	2	2	2	0.9	254.96	196140	434000	0.408672	0.451935	-1.14581
ENSRNOP00000072369	interleukin enhancer binding factor 3	Ilf3	ENSRNOP00000072369.1	ENSRNOP00000072369.1 pep chromosome:Rnor_6.0:8:22402890:22440885:1 gene:ENSRNOG00000022741.6 transcript:ENSRNOT00000079230.1 gene_biotype:protein_coding transcript_biotype:protein_coding gene_symbol:Ilf3 description:interleukin enhancer binding factor 3 [S	1	14	14	1	18.8	95.858	16501000	36467000	0.540226	0.452491	-1.14404
ENSRNOP00000071514	ribosomal protein L26	Rpl26	ENSRNOP00000071514.1;ENSRNOP00000005588.4;ENSRNOP00000057758.1;ENSRNOP00000045458.1;ENSRNOP00000042929.1;ENSRNOP00000067887.2;ENSRNOP00000065065.2	ENSRNOP00000071514.1 pep chromosome:Rnor_6.0:10:55492480:55496012:1 gene:ENSRNOG00000004214.7 transcript:ENSRNOT00000078038.1 gene_biotype:protein_coding transcript_biotype:protein_coding gene_symbol:Rpl26 description:ribosomal protein L26 [Source:RGD Symb	7	9	9	9	44.8	17.258	859000000	1895300000	0.642101	0.453226	-1.1417
ENSRNOP00000040635	inosine monophosphate dehydrogenase	Impdh2	ENSRNOP00000040635.2	ENSRNOP00000040635.2 pep chromosome:Rnor_6.0:8:117347029:117351610:1 gene:ENSRNOG00000031965.4 transcript:ENSRNOT00000047717.4 gene_biotype:protein_coding transcript_biotype:protein_coding gene_symbol:Impdh2 description:inosine monophosphate dehydrogenase	1	18	18	17	40.7	55.814	105650000	233000000	0.658148	0.453433	-1.14104
ENSRNOP00000002194	ribosomal protein L24	Rpl24	ENSRNOP00000002194.6;ENSRNOP00000066863.2	ENSRNOP00000002194.6 pep chromosome:Rnor_6.0:11:47116886:47122095:-1 gene:ENSRNOG00000001611.7 transcript:ENSRNOT00000002194.7 gene_biotype:protein_coding transcript_biotype:protein_coding gene_symbol:Rpl24 description:ribosomal protein L24 [Source:RGD Sym	2	7	7	7	36.5	17.676	533290000	1169500000	0.644966	0.455998	-1.1329
ENSRNOP00000051838	Aly/REF export factor	Alyref	ENSRNOP00000051838.2	ENSRNOP00000051838.2 pep chromosome:Rnor_6.0:10:109770876:109774639:-1 gene:ENSRNOG00000036687.3 transcript:ENSRNOT00000054955.2 gene_biotype:protein_coding transcript_biotype:protein_coding gene_symbol:Alyref description:Aly/REF export factor [Source:RGD	1	3	3	3	22.2	19.915	58726000	128560000	0.611043	0.456798	-1.13037
ENSRNOP00000028875	signal recognition particle 68	Srp68	ENSRNOP00000028875.7;ENSRNOP00000012436.4	ENSRNOP00000028875.7 pep chromosome:Rnor_6.0:10:105123327:105228547:-1 gene:ENSRNOG00000009351.6 transcript:ENSRNOT00000028875.7 gene_biotype:protein_coding transcript_biotype:protein_coding gene_symbol:Srp68 description:signal recognition particle 68 [Sou	2	17	17	17	30.1	70.491	30717000	67138000	0.611565	0.45752	-1.12809
ENSRNOP00000030516	mast cell-expressed membrane protein 1	Mcemp1	ENSRNOP00000030516.4	ENSRNOP00000030516.4 pep chromosome:Rnor_6.0:12:2213705:2217002:1 gene:ENSRNOG00000028259.5 transcript:ENSRNOT00000031653.4 gene_biotype:protein_coding transcript_biotype:protein_coding gene_symbol:Mcemp1 description:mast cell-expressed membrane protein 1	1	1	1	1	8	21.443	8399900	18356000	0.440059	0.457611	-1.12781
ENSRNOP00000063504	GTPase activating protein and VPS9 do	Gapvd1	ENSRNOP00000063504.3	ENSRNOP00000063504.3 pep chromosome:Rnor_6.0:3:13753165:13824870:-1 gene:ENSRNOG00000017925.8 transcript:ENSRNOT00000066961.4 gene_biotype:protein_coding transcript_biotype:protein_coding gene_symbol:Gapvd1 description:GTPase activating protein and VPS9 do	1	5	5	5	3.9	165.16	2041600	4461100	0.415113	0.457645	-1.1277
ENSRNOP00000029782	calponin 1	Cnn1	ENSRNOP00000029782.5	ENSRNOP00000029782.5 pep chromosome:Rnor_6.0:8:23113048:23121761:1 gene:ENSRNOG00000027736.6 transcript:ENSRNOT00000029577.6 gene_biotype:protein_coding transcript_biotype:protein_coding gene_symbol:Cnn1 description:calponin 1 [Source:RGD Symbol;Acc:621883	1	14	13	13	67.3	33.343	591280000	1288500000	0.647942	0.45889	-1.12378
ENSRNOP00000060949	ribosomal protein L34	Rpl34	ENSRNOP00000060949.1;ENSRNOP00000054703.2;ENSRNOP00000009046.5	ENSRNOP00000060949.1 pep chromosome:Rnor_6.0:2:235850334:235852708:-1 gene:ENSRNOG00000016387.8 transcript:ENSRNOT00000005772.6 gene_biotype:protein_coding transcript_biotype:protein_coding gene_symbol:Rpl34 description:ribosomal protein L34 [Source:RGD Sy	3	3	3	3	22.4	13.369	440020000	957490000	0.648625	0.459556	-1.12169
ENSRNOP00000006903	WASH complex subunit 3	Washc3	ENSRNOP00000006903.5	ENSRNOP00000006903.5 pep chromosome:Rnor_6.0:7:28762417:28809280:1 gene:ENSRNOG00000005102.6 transcript:ENSRNOT00000006903.5 gene_biotype:protein_coding transcript_biotype:protein_coding gene_symbol:Washc3 description:WASH complex subunit 3 [Source:RGD Sym	1	4	4	4	17.5	21.063	11534000	25042000	0.442449	0.460586	-1.11846
ENSRNOP00000061650	heterogeneous nuclear ribonucle	LOC100911361	ENSRNOP00000061650.3	ENSRNOP00000061650.3 pep chromosome:Rnor_6.0:10:80953006:80954332:1 gene:ENSRNOG00000027006.6 transcript:ENSRNOT00000035567.6 gene_biotype:protein_coding transcript_biotype:protein_coding gene_symbol:LOC100911361 description:heterogeneous nuclear ribonucle	1	8	2	0	27	36.913	97911000	211970000	0.665254	0.46191	-1.11432
ENSRNOP00000006359	ribosomal protein L19	Rpl19	ENSRNOP00000006359.4;ENSRNOP00000007683.4;ENSRNOP00000074010.1;ENSRNOP00000070242.1;ENSRNOP00000069488.1	ENSRNOP00000006359.4 pep chromosome:Rnor_6.0:10:85978691:85981979:1 gene:ENSRNOG00000004741.5 transcript:ENSRNOT00000006359.5 gene_biotype:protein_coding transcript_biotype:protein_coding gene_symbol:Rpl19 description:ribosomal protein L19 [Source:RGD Symb	5	6	6	6	27.6	23.466	605650000	1310300000	0.651355	0.462222	-1.11334
ENSRNOP00000026528	ribosomal protein S5	Rps5	ENSRNOP00000026528.4;ENSRNOP00000072051.1	ENSRNOP00000026528.4 pep chromosome:Rnor_6.0:1:65660470:65664767:-1 gene:ENSRNOG00000019453.7 transcript:ENSRNOT00000026528.7 gene_biotype:protein_coding transcript_biotype:protein_coding gene_symbol:Rps5 description:ribosomal protein S5 [Source:RGD Symbol	2	9	9	9	53.4	22.906	691610000	1488400000	0.653848	0.464667	-1.10573
ENSRNOP00000038196	SEC31 homolog A, COPII coat complex c"	Sec31a	ENSRNOP00000038196.4;ENSRNOP00000071621.1;ENSRNOP00000003072.3	"ENSRNOP00000038196.4 pep chromosome:Rnor_6.0:14:10854752:10909571:1 gene:ENSRNOG00000002251.8 transcript:ENSRNOT00000033489.5 gene_biotype:protein_coding transcript_biotype:protein_coding gene_symbol:Sec31a description:SEC31 homolog A, COPII coat complex c"	3	28	28	28	34.9	116.88	110230000	236790000	0.668248	0.465518	-1.10309
ENSRNOP00000001597	ribosomal RNA processing 1	Rrp1	ENSRNOP00000001597.5	ENSRNOP00000001597.5 pep chromosome:Rnor_6.0:20:10981998:10993280:1 gene:ENSRNOG00000001203.7 transcript:ENSRNOT00000001597.7 gene_biotype:protein_coding transcript_biotype:protein_coding gene_symbol:Rrp1 description:ribosomal RNA processing 1 [Source:RGD	1	2	2	2	4.5	50.161	3123900	6710000	0.42321	0.465559	-1.10296
ENSRNOP00000069655	heterogeneous nuclear ribonucleoprot	Hnrnpf	ENSRNOP00000069655.1;ENSRNOP00000068652.1;ENSRNOP00000019529.4	ENSRNOP00000069655.1 pep chromosome:Rnor_6.0:4:149970567:149978895:1 gene:ENSRNOG00000014562.6 transcript:ENSRNOT00000091765.1 gene_biotype:protein_coding transcript_biotype:protein_coding gene_symbol:Hnrnpf description:heterogeneous nuclear ribonucleoprot	3	13	11	11	51.6	45.729	204990000	439270000	0.655874	0.466661	-1.09955
ENSRNOP00000017373	UDP-N-acetylglucosamine pyrophosphoryla	Uap1l1	ENSRNOP00000017373.5	ENSRNOP00000017373.5 pep chromosome:Rnor_6.0:3:2579258:2584523:-1 gene:ENSRNOG00000012960.6 transcript:ENSRNOT00000017373.6 gene_biotype:protein_coding transcript_biotype:protein_coding gene_symbol:Uap1l1 description:UDP-N-acetylglucosamine pyrophosphoryla	1	5	5	5	11.8	56.435	8344800	17853000	0.447903	0.467417	-1.09722
ENSRNOP00000007414	basic leucine zipper and W2 domains 2 [	Bzw2	ENSRNOP00000007414.2	ENSRNOP00000007414.2 pep chromosome:Rnor_6.0:6:55586346:55647665:-1 gene:ENSRNOG00000005096.5 transcript:ENSRNOT00000007414.3 gene_biotype:protein_coding transcript_biotype:protein_coding gene_symbol:Bzw2 description:basic leucine zipper and W2 domains 2 [	1	9	9	8	17.7	48.049	9996100	21357000	0.448405	0.468048	-1.09527
ENSRNOP00000026792	actin related protein 1A	Actr1a	ENSRNOP00000026792.5	ENSRNOP00000026792.5 pep chromosome:Rnor_6.0:1:266123870:266142538:-1 gene:ENSRNOG00000019725.5 transcript:ENSRNOT00000026792.5 gene_biotype:protein_coding transcript_biotype:protein_coding gene_symbol:Actr1a description:actin related protein 1A [Source:RG	1	9	9	7	36.7	42.613	51557000	110110000	0.619241	0.468232	-1.09471
ENSRNOP00000035566	phospholipid scramblase 3	Plscr3	ENSRNOP00000035566.4	ENSRNOP00000035566.4 pep chromosome:Rnor_6.0:10:56453877:56458390:1 gene:ENSRNOG00000027914.5 transcript:ENSRNOT00000031640.4 gene_biotype:protein_coding transcript_biotype:protein_coding gene_symbol:Plscr3 description:phospholipid scramblase 3 [Source:RGD	1	2	2	2	10.5	31.646	8404300	17940000	0.448738	0.468467	-1.09398
ENSRNOP00000075400	SRSF protein kinase 3	Srpk3	ENSRNOP00000075400.1;ENSRNOP00000059855.1;ENSRNOP00000070149.1;ENSRNOP00000068064.1;ENSRNOP00000075811.1;ENSRNOP00000000612.7	ENSRNOP00000075400.1 pep chromosome:Rnor_6.0:X:157008824:157013443:-1 gene:ENSRNOG00000054548.1 transcript:ENSRNOT00000082711.1 gene_biotype:protein_coding transcript_biotype:protein_coding gene_symbol:Srpk3 description:SRSF protein kinase 3 [Source:RGD Sy	6	2	2	2	3.4	65.094	1424200	3032600	0.428564	0.46963	-1.0904
ENSRNOP00000073513	crooked neck pre-mRNA splicing factor	Crnkl1	ENSRNOP00000073513.1;ENSRNOP00000014632.5	ENSRNOP00000073513.1 pep chromosome:Rnor_6.0:6:18349167:18351536:-1 gene:ENSRNOG00000040045.2 transcript:ENSRNOT00000061588.2 gene_biotype:protein_coding transcript_biotype:protein_coding gene_symbol:Crnkl1 description:crooked neck pre-mRNA splicing factor	2	5	5	5	7.8	83.51	56395000	120070000	0.620272	0.469684	-1.09024
ENSRNOP00000011317	RNA binding motif protein 10	Rbm10	ENSRNOP00000011317.5;ENSRNOP00000072756.1	ENSRNOP00000011317.5 pep chromosome:Rnor_6.0:X:1754869:1786978:-1 gene:ENSRNOG00000008472.7 transcript:ENSRNOT00000011317.6 gene_biotype:protein_coding transcript_biotype:protein_coding gene_symbol:Rbm10 description:RNA binding motif protein 10 [Source:RGD	2	2	2	2	3.1	94.387	745660	1582700	0.430242	0.471132	-1.0858
ENSRNOP00000020453	LTV1 ribosome biogenesis factor	Ltv1	ENSRNOP00000020453.4	ENSRNOP00000020453.4 pep chromosome:Rnor_6.0:1:7323040:7335936:-1 gene:ENSRNOG00000015217.6 transcript:ENSRNOT00000020453.6 gene_biotype:protein_coding transcript_biotype:protein_coding gene_symbol:Ltv1 description:LTV1 ribosome biogenesis factor [Source:R	1	3	3	3	9.1	53.561	2458300	5211600	0.430875	0.471698	-1.08407
ENSRNOP00000059145	adenosylhomocysteinase-like 1	Ahcyl1	ENSRNOP00000059145.1;ENSRNOP00000072856.1;ENSRNOP00000025165.7	ENSRNOP00000059145.1 pep chromosome:Rnor_6.0:2:210438893:210473761:-1 gene:ENSRNOG00000018569.7 transcript:ENSRNOT00000066501.3 gene_biotype:protein_coding transcript_biotype:protein_coding gene_symbol:Ahcyl1 description:adenosylhomocysteinase-like 1 [Sour	3	13	13	13	30.7	52.895	72188000	153000000	0.673432	0.471817	-1.0837
ENSRNOP00000074464	copper chaperone for superoxide dismut	Ccs	ENSRNOP00000074464.1;ENSRNOP00000065189.1	ENSRNOP00000074464.1 pep chromosome:Rnor_6.0:1:220075290:220096319:-1 gene:ENSRNOG00000047816.2 transcript:ENSRNOT00000091787.1 gene_biotype:protein_coding transcript_biotype:protein_coding gene_symbol:Ccs description:copper chaperone for superoxide dismut	2	3	3	3	14.5	23.983	9528900	20175000	0.451786	0.472312	-1.08219
ENSRNOP00000076209	cullin 3	Cul3	ENSRNOP00000076209.1;ENSRNOP00000021528.5	ENSRNOP00000076209.1 pep chromosome:Rnor_6.0:9:86046187:86129073:-1 gene:ENSRNOG00000015633.8 transcript:ENSRNOT00000093730.1 gene_biotype:protein_coding transcript_biotype:protein_coding gene_symbol:Cul3 description:cullin 3 [Source:RGD Symbol;Acc:1308190	2	13	13	13	19.8	86.467	12702000	26862000	0.45222	0.472861	-1.08051
ENSRNOP00000000529	transporter 1, ATP binding cassette subfa"	Tap1	ENSRNOP00000000529.4	"ENSRNOP00000000529.4 pep chromosome:Rnor_6.0:20:3979035:3989669:1 gene:ENSRNOG00000000457.6 transcript:ENSRNOT00000000529.6 gene_biotype:protein_coding transcript_biotype:protein_coding gene_symbol:Tap1 description:transporter 1, ATP binding cassette subfa"	1	10	10	10	16.4	79.123	32215000	68099000	0.622658	0.473061	-1.0799
ENSRNOP00000003514	calcium regulated heat stable protein	Carhsp1	ENSRNOP00000003514.3	ENSRNOP00000003514.3 pep chromosome:Rnor_6.0:10:7041510:7055101:1 gene:ENSRNOG00000002610.5 transcript:ENSRNOT00000003514.5 gene_biotype:protein_coding transcript_biotype:protein_coding gene_symbol:Carhsp1 description:calcium regulated heat stable protein	1	5	5	5	47.6	15.906	82877000	175140000	0.674567	0.473204	-1.07946
ENSRNOP00000069838	adaptor related protein complex 3 subun	Ap3b1	ENSRNOP00000069838.1;ENSRNOP00000060116.1;ENSRNOP00000026030.5	ENSRNOP00000069838.1 pep chromosome:Rnor_6.0:2:24024791:24226224:1 gene:ENSRNOG00000010624.6 transcript:ENSRNOT00000089599.1 gene_biotype:protein_coding transcript_biotype:protein_coding gene_symbol:Ap3b1 description:adaptor related protein complex 3 subun	3	13	13	13	13.4	121.5	10294000	21753000	0.452505	0.473222	-1.07941
ENSRNOP00000073636		AABR07002779.1	ENSRNOP00000073636.1;ENSRNOP00000012663.4	ENSRNOP00000073636.1 pep chromosome:Rnor_6.0:1:84792797:84812486:-1 gene:ENSRNOG00000054614.1 transcript:ENSRNOT00000078369.1 gene_biotype:protein_coding transcript_biotype:protein_coding gene_symbol:AABR07002779.1;ENSRNOP00000012663.4 pep chromosome:Rnor_	2	3	3	3	18.6	19.718	170180000	358830000	0.675431	0.474264	-1.07624
ENSRNOP00000001691	ataxin 2	Atxn2	ENSRNOP00000001691.7	ENSRNOP00000001691.7 pep chromosome:Rnor_6.0:12:40266662:40332612:-1 gene:ENSRNOG00000001256.8 transcript:ENSRNOT00000001691.8 gene_biotype:protein_coding transcript_biotype:protein_coding gene_symbol:Atxn2 description:ataxin 2 [Source:RGD Symbol;Acc:13066	1	2	2	2	2.4	117.3	1094200	2301900	0.434945	0.475346	-1.07295
ENSRNOP00000008938	ribosomal protein S6 kinase A3	Rps6ka3	ENSRNOP00000008938.5;ENSRNOP00000070197.1;ENSRNOP00000003512.6	ENSRNOP00000008938.5 pep chromosome:Rnor_6.0:X:37469937:37575624:1 gene:ENSRNOG00000006632.7 transcript:ENSRNOT00000008938.6 gene_biotype:protein_coding transcript_biotype:protein_coding gene_symbol:Rps6ka3 description:ribosomal protein S6 kinase A3 [Sourc	3	5	5	5	8.5	83.723	2374300	4993600	0.435081	0.475469	-1.07258
ENSRNOP00000067656	bystin-like	Bysl	ENSRNOP00000067656.1	ENSRNOP00000067656.1 pep chromosome:Rnor_6.0:9:15393330:15403117:1 gene:ENSRNOG00000049121.2 transcript:ENSRNOT00000075630.2 gene_biotype:protein_coding transcript_biotype:protein_coding gene_symbol:Bysl description:bystin-like [Source:RGD Symbol;Acc:72795	1	2	2	2	4.6	50.026	3059800	6432000	0.435356	0.475715	-1.07183
ENSRNOP00000023935	ribosomal protein S3	Rps3	ENSRNOP00000023935.3;ENSRNOP00000009988.1;ENSRNOP00000073719.1	ENSRNOP00000023935.3 pep chromosome:Rnor_6.0:1:164435878:164441167:-1 gene:ENSRNOG00000017418.5 transcript:ENSRNOT00000023935.5 gene_biotype:protein_coding transcript_biotype:protein_coding gene_symbol:Rps3 description:ribosomal protein S3 [Source:RGD Symb	3	17	17	17	77.4	26.674	827990000	1740100000	0.665115	0.475829	-1.07148
ENSRNOP00000051796	tubulin folding cofactor D	Tbcd	ENSRNOP00000051796.3	ENSRNOP00000051796.3 pep chromosome:Rnor_6.0:10:110643759:110800493:1 gene:ENSRNOG00000036658.3 transcript:ENSRNOT00000054913.3 gene_biotype:protein_coding transcript_biotype:protein_coding gene_symbol:Tbcd description:tubulin folding cofactor D [Source:RG	1	10	10	10	9.3	133.54	6873100	14419000	0.432417	0.47667	-1.06894
ENSRNOP00000031564	tubulin, alpha-like 3	Tubal3	ENSRNOP00000031564.5	"ENSRNOP00000031564.5 pep chromosome:Rnor_6.0:17:69974272:69982957:-1 gene:ENSRNOG00000028750.5 transcript:ENSRNOT00000036821.5 gene_biotype:protein_coding transcript_biotype:protein_coding gene_symbol:Tubal3 description:tubulin, alpha-like 3 [Source:RGD Sy"	1	4	1	1	11	42.832	59697000	125100000	0.625561	0.477194	-1.06735
ENSRNOP00000000553	prefoldin subunit 6	Pfdn6	ENSRNOP00000000553.2;ENSRNOP00000075862.1;ENSRNOP00000075836.1	ENSRNOP00000000553.2 pep chromosome:Rnor_6.0:20:5455974:5457444:1 gene:ENSRNOG00000000473.6 transcript:ENSRNOT00000000553.6 gene_biotype:protein_coding transcript_biotype:protein_coding gene_symbol:Pfdn6 description:prefoldin subunit 6 [Source:RGD Symbol;A	3	5	5	5	34.6	14.497	26544000	55546000	0.557976	0.477874	-1.0653
ENSRNOP00000022960	sorting nexin 1	Snx1	ENSRNOP00000022960.5	ENSRNOP00000022960.5 pep chromosome:Rnor_6.0:8:71745896:71784551:-1 gene:ENSRNOG00000017029.6 transcript:ENSRNOT00000022960.6 gene_biotype:protein_coding transcript_biotype:protein_coding gene_symbol:Snx1 description:sorting nexin 1 [Source:RGD Symbol;Acc:	1	9	9	9	21.3	59.044	23964000	50008000	0.558886	0.479203	-1.06129
ENSRNOP00000018072	adducin 1	Add1	ENSRNOP00000018072.4;ENSRNOP00000018340.5	ENSRNOP00000018072.4 pep chromosome:Rnor_6.0:14:81367468:81426496:-1 gene:ENSRNOG00000013039.8 transcript:ENSRNOT00000018073.7 gene_biotype:protein_coding transcript_biotype:protein_coding gene_symbol:Add1 description:adducin 1 [Source:RGD Symbol;Acc:2041]	2	4	4	4	7.5	80.338	5656600	11759000	0.436014	0.481044	-1.05576
ENSRNOP00000075649	Rho GTPase activating protein 35	Arhgap35	ENSRNOP00000075649.1;ENSRNOP00000021223.4	ENSRNOP00000075649.1 pep chromosome:Rnor_6.0:1:78456409:78573374:-1 gene:ENSRNOG00000015852.4 transcript:ENSRNOT00000090519.1 gene_biotype:protein_coding transcript_biotype:protein_coding gene_symbol:Arhgap35 description:Rho GTPase activating protein 35 [S	2	2	2	2	1.2	170.48	265770	552220	0.441539	0.481276	-1.05506
ENSRNOP00000059441	arginyltransferase 1	Ate1	ENSRNOP00000059441.1;ENSRNOP00000070130.1	ENSRNOP00000059441.1 pep chromosome:Rnor_6.0:1:200810771:201082100:-1 gene:ENSRNOG00000024414.6 transcript:ENSRNOT00000067315.2 gene_biotype:protein_coding transcript_biotype:protein_coding gene_symbol:Ate1 description:arginyltransferase 1 [Source:RGD Symb	2	3	3	3	6.5	58.216	3353100	6966700	0.436227	0.481304	-1.05498
ENSRNOP00000028188	damage-specific DNA binding protein 1	Ddb1	ENSRNOP00000028188.4	ENSRNOP00000028188.4 pep chromosome:Rnor_6.0:1:226657561:226683347:1 gene:ENSRNOG00000020715.7 transcript:ENSRNOT00000028188.7 gene_biotype:protein_coding transcript_biotype:protein_coding gene_symbol:Ddb1 description:damage-specific DNA binding protein 1	1	34	34	34	35.3	126.94	59306000	123100000	0.628753	0.481771	-1.05358
ENSRNOP00000031078	ribosomal protein L31	Rpl31	ENSRNOP00000031078.3;ENSRNOP00000044275.2;ENSRNOP00000049635.1;ENSRNOP00000051134.2;ENSRNOP00000048999.4;ENSRNOP00000050328.2;ENSRNOP00000046301.2;ENSRNOP00000043092.2;ENSRNOP00000057262.2;ENSRNOP00000045849.1;ENSRNOP00000046953.2;ENSRNOP00000074169.1;ENSRNOP00000037396.4;ENSRNOP00000015408.7;ENSRNOP00000051482.1	ENSRNOP00000031078.3 pep chromosome:Rnor_6.0:9:46086984:46090997:1 gene:ENSRNOG00000013508.7 transcript:ENSRNOT00000033733.5 gene_biotype:protein_coding transcript_biotype:protein_coding gene_symbol:Rpl31 description:ribosomal protein L31 [Source:RGD Symbo	15	5	5	5	35.2	14.463	500660000	1038300000	0.671453	0.482192	-1.05232
ENSRNOP00000012996	dihydropyrimidinase-like 2	Dpysl2	ENSRNOP00000012996.4	ENSRNOP00000012996.4 pep chromosome:Rnor_6.0:15:43477629:43542939:-1 gene:ENSRNOG00000009625.6 transcript:ENSRNOT00000012996.6 gene_biotype:protein_coding transcript_biotype:protein_coding gene_symbol:Dpysl2 description:dihydropyrimidinase-like 2 [Source:R	1	25	21	20	69.1	62.277	249090000	516400000	0.671618	0.482359	-1.05182
ENSRNOP00000011163	ribonucleotide reductase M2 pol	LOC100359539	ENSRNOP00000011163.1;ENSRNOP00000073334.1;ENSRNOP00000038047.6	ENSRNOP00000011163.1 pep chromosome:Rnor_6.0:19:25391700:25394229:1 gene:ENSRNOG00000008450.3 transcript:ENSRNOT00000011163.3 gene_biotype:protein_coding transcript_biotype:protein_coding gene_symbol:LOC100359539 description:ribonucleotide reductase M2 pol	3	5	5	5	16.2	45.022	10600000	21961000	0.459935	0.482674	-1.05088
ENSRNOP00000019642	proteasome 26S subunit, non-ATPase 1"	Psmd13	ENSRNOP00000019642.3	"ENSRNOP00000019642.3 pep chromosome:Rnor_6.0:1:213636093:213648488:1 gene:ENSRNOG00000014109.6 transcript:ENSRNOT00000019642.6 gene_biotype:protein_coding transcript_biotype:protein_coding gene_symbol:Psmd13 description:proteasome 26S subunit, non-ATPase 1"	1	17	17	17	58	42.817	103860000	214600000	0.683284	0.48397	-1.04701
ENSRNOP00000054637	Ras suppressor protein 1	Rsu1	ENSRNOP00000054637.4	ENSRNOP00000054637.4 pep chromosome:Rnor_6.0:17:80389157:80577027:-1 gene:ENSRNOG00000017595.7 transcript:ENSRNOT00000057827.4 gene_biotype:protein_coding transcript_biotype:protein_coding gene_symbol:Rsu1 description:Ras suppressor protein 1 [Source:RGD S	1	10	10	10	44	31.337	117490000	242280000	0.684058	0.484935	-1.04414
ENSRNOP00000013378	RAB GTPase activating protein 1	Rabgap1	ENSRNOP00000013378.5	ENSRNOP00000013378.5 pep chromosome:Rnor_6.0:3:21698032:21815379:1 gene:ENSRNOG00000009402.6 transcript:ENSRNOT00000013378.5 gene_biotype:protein_coding transcript_biotype:protein_coding gene_symbol:Rabgap1 description:RAB GTPase activating protein 1 [Sour	1	5	5	5	6.6	120.96	1348700	2780800	0.445674	0.485004	-1.04393
ENSRNOP00000073900	DEAD-box helicase 6	Ddx6	ENSRNOP00000073900.1	ENSRNOP00000073900.1 pep chromosome:Rnor_6.0:8:48925604:48958026:1 gene:ENSRNOG00000053932.1 transcript:ENSRNOT00000077445.1 gene_biotype:protein_coding transcript_biotype:protein_coding gene_symbol:Ddx6 description:DEAD-box helicase 6 [Source:RGD Symbol;A	1	10	10	10	29.6	54.244	20043000	41161000	0.564154	0.486942	-1.03818
ENSRNOP00000019285	cathepsin H	Ctsh	ENSRNOP00000019285.4;ENSRNOP00000074611.1	ENSRNOP00000019285.4 pep chromosome:Rnor_6.0:8:97439216:97458287:1 gene:ENSRNOG00000014064.5 transcript:ENSRNOT00000019285.5 gene_biotype:protein_coding transcript_biotype:protein_coding gene_symbol:Ctsh description:cathepsin H [Source:RGD Symbol;Acc:2447]	2	2	2	2	8.1	32.967	10572000	21650000	0.464331	0.488314	-1.03412
ENSRNOP00000001190	SBDS, ribosome maturation factor	Sbds	ENSRNOP00000001190.3	"ENSRNOP00000001190.3 pep chromosome:Rnor_6.0:12:29921443:29930600:1 gene:ENSRNOG00000000888.3 transcript:ENSRNOT00000001190.3 gene_biotype:protein_coding transcript_biotype:protein_coding gene_symbol:Sbds description:SBDS, ribosome maturation factor [Sourc"	1	5	5	5	22.4	28.752	12577000	25716000	0.46492	0.489073	-1.03188
ENSRNOP00000007824	partner of NOB1 homolog	Pno1	ENSRNOP00000007824.4	ENSRNOP00000007824.4 pep chromosome:Rnor_6.0:14:100364190:100372760:-1 gene:ENSRNOG00000005524.6 transcript:ENSRNOT00000007824.6 gene_biotype:protein_coding transcript_biotype:protein_coding gene_symbol:Pno1 description:partner of NOB1 homolog [Source:RGD	1	1	1	1	6.4	27.803	2999300	6108400	0.452314	0.491012	-1.02617
ENSRNOP00000013997	proteasome 26S subunit, ATPase 5	Psmc5	ENSRNOP00000013997.3	"ENSRNOP00000013997.3 pep chromosome:Rnor_6.0:10:94445877:94451811:1 gene:ENSRNOG00000010038.6 transcript:ENSRNOT00000013997.6 gene_biotype:protein_coding transcript_biotype:protein_coding gene_symbol:Psmc5 description:proteasome 26S subunit, ATPase 5 [Sour"	1	17	17	17	51.5	45.626	123260000	250040000	0.690449	0.492961	-1.02045
ENSRNOP00000017771	SH3 domain -containing GRB2-like e	Sh3glb1	ENSRNOP00000017771.4;ENSRNOP00000074019.1;ENSRNOP00000075076.1	ENSRNOP00000017771.4 pep chromosome:Rnor_6.0:2:250715868:250744196:-1 gene:ENSRNOG00000012957.7 transcript:ENSRNOT00000017770.5 gene_biotype:protein_coding transcript_biotype:protein_coding gene_symbol:Sh3glb1 description:SH3 domain -containing GRB2-like e	3	10	10	10	29.9	40.787	35971000	72702000	0.637696	0.494773	-1.01516
ENSRNOP00000075826	clustered mitochondria homolog	Cluh	ENSRNOP00000075826.1;ENSRNOP00000003687.7	ENSRNOP00000075826.1 pep chromosome:Rnor_6.0:10:61432850:61454444:1 gene:ENSRNOG00000002669.9 transcript:ENSRNOT00000092478.1 gene_biotype:protein_coding transcript_biotype:protein_coding gene_symbol:Cluh description:clustered mitochondria homolog [Source:	2	10	10	10	9	151.16	6139600	12408000	0.447232	0.49481	-1.01505
ENSRNOP00000016220	microtubule-associated protein, RP/E"	Mapre1	ENSRNOP00000016220.4;ENSRNOP00000068567.1	"ENSRNOP00000016220.4 pep chromosome:Rnor_6.0:3:149221377:149249273:1 gene:ENSRNOG00000011798.6 transcript:ENSRNOT00000016220.6 gene_biotype:protein_coding transcript_biotype:protein_coding gene_symbol:Mapre1 description:microtubule-associated protein, RP/E"	2	11	11	10	46.6	30.004	193380000	389880000	0.685	0.495999	-1.01159
ENSRNOP00000073289	WD repeat domain 45B	Wdr45b	ENSRNOP00000073289.1;ENSRNOP00000051801.2	ENSRNOP00000073289.1 pep chromosome:Rnor_6.0:10:110526787:110555761:-1 gene:ENSRNOG00000036662.4 transcript:ENSRNOT00000088474.1 gene_biotype:protein_coding transcript_biotype:protein_coding gene_symbol:Wdr45b description:WD repeat domain 45B [Source:RGD S	2	2	2	2	6.4	38.02	6655700	13401000	0.448726	0.496657	-1.00968
ENSRNOP00000011999	pleckstrin homology-like domain, fami"	Phlda3	ENSRNOP00000011999.3	"ENSRNOP00000011999.3 pep chromosome:Rnor_6.0:13:52588917:52592001:1 gene:ENSRNOG00000009068.5 transcript:ENSRNOT00000011999.5 gene_biotype:protein_coding transcript_biotype:protein_coding gene_symbol:Phlda3 description:pleckstrin homology-like domain, fami"	1	2	2	2	15.2	13.735	17876000	35898000	0.571555	0.497966	-1.00588
ENSRNOP00000011481	poly (ADP-ribose) polymerase family, "	Parp12	ENSRNOP00000011481.6	"ENSRNOP00000011481.6 pep chromosome:Rnor_6.0:4:66849554:66899914:-1 gene:ENSRNOG00000008196.6 transcript:ENSRNOT00000011481.6 gene_biotype:protein_coding transcript_biotype:protein_coding gene_symbol:Parp12 description:poly (ADP-ribose) polymerase family, "	1	2	2	2	5.4	79.485	676050	1350800	0.462727	0.500481	-0.998612
ENSRNOP00000050353	similar to 60S ribosomal protein	LOC682793	ENSRNOP00000050353.2;ENSRNOP00000050202.2;ENSRNOP00000045213.1;ENSRNOP00000042288.3;ENSRNOP00000042022.1;ENSRNOP00000023368.3;ENSRNOP00000044063.2;ENSRNOP00000049028.3;ENSRNOP00000042286.3	ENSRNOP00000050353.2 pep chromosome:Rnor_6.0:14:104452917:104453129:1 gene:ENSRNOG00000033686.3 transcript:ENSRNOT00000050489.3 gene_biotype:protein_coding transcript_biotype:protein_coding gene_symbol:LOC682793 description:similar to 60S ribosomal protein	9	5	5	5	35.7	8.2178	731270000	1461100000	0.68935	0.500493	-0.998579
ENSRNOP00000003320	niban apoptosis regulator 1	Niban1	ENSRNOP00000003320.4	ENSRNOP00000003320.4 pep chromosome:Rnor_6.0:13:68949665:69101588:1 gene:ENSRNOG00000002403.6 transcript:ENSRNOT00000003320.6 gene_biotype:protein_coding transcript_biotype:protein_coding gene_symbol:Niban1 description:niban apoptosis regulator 1 [Source:R	1	18	18	18	25.9	103.46	40353000	80497000	0.642115	0.501298	-0.996259
ENSRNOP00000024251	HSPA (Hsp70) binding protein 1	Hspbp1	ENSRNOP00000024251.3	ENSRNOP00000024251.3 pep chromosome:Rnor_6.0:1:72732668:72756082:1 gene:ENSRNOG00000017795.5 transcript:ENSRNOT00000024251.5 gene_biotype:protein_coding transcript_biotype:protein_coding gene_symbol:Hspbp1 description:HSPA (Hsp70) binding protein 1 [Source	1	2	2	2	9.5	39.19	6161000	12288000	0.452536	0.501383	-0.996014
ENSRNOP00000058756	calpastatin	Cast	ENSRNOP00000058756.3;ENSRNOP00000058758.2;ENSRNOP00000058759.2;ENSRNOP00000073017.1;ENSRNOP00000014709.6	ENSRNOP00000058756.3 pep chromosome:Rnor_6.0:2:1452116:1561464:-1 gene:ENSRNOG00000010286.8 transcript:ENSRNOT00000062052.4 gene_biotype:protein_coding transcript_biotype:protein_coding gene_symbol:Cast description:calpastatin [Source:RGD Symbol;Acc:2278];	5	8	8	8	14	70.556	23637000	47101000	0.574125	0.501836	-0.994711
ENSRNOP00000002429	transformer 2 beta homolog	Tra2b	ENSRNOP00000002429.3;ENSRNOP00000043360.3	ENSRNOP00000002429.3 pep chromosome:Rnor_6.0:11:82373870:82392083:1 gene:ENSRNOG00000001783.6 transcript:ENSRNOT00000002429.5 gene_biotype:protein_coding transcript_biotype:protein_coding gene_symbol:Tra2b description:transformer 2 beta homolog [Source:RGD	2	5	5	4	21.9	33.665	52746000	105090000	0.642528	0.501913	-0.994492
ENSRNOP00000011096	DEAD-box helicase 47	Ddx47	ENSRNOP00000011096.4	ENSRNOP00000011096.4 pep chromosome:Rnor_6.0:4:168775111:168787730:1 gene:ENSRNOG00000007838.6 transcript:ENSRNOT00000011096.6 gene_biotype:protein_coding transcript_biotype:protein_coding gene_symbol:Ddx47 description:DEAD-box helicase 47 [Source:RGD Symb	1	1	1	1	2.4	50.696	1507500	2996900	0.465507	0.50302	-0.991313
ENSRNOP00000050493	gem (nuclear organelle) associated p	Gemin5	ENSRNOP00000050493.4	ENSRNOP00000050493.4 pep chromosome:Rnor_6.0:10:43554046:43599232:-1 gene:ENSRNOG00000002645.7 transcript:ENSRNOT00000044299.5 gene_biotype:protein_coding transcript_biotype:protein_coding gene_symbol:Gemin5 description:gem (nuclear organelle) associated p	1	5	5	5	4	166.06	859440	1705200	0.466592	0.504011	-0.988472
ENSRNOP00000069724	CDGSH iron sulfur domain 3	Cisd3	ENSRNOP00000069724.1;ENSRNOP00000063200.1	ENSRNOP00000069724.1 pep chromosome:Rnor_6.0:10:85628491:85631657:1 gene:ENSRNOG00000036894.4 transcript:ENSRNOT00000085000.1 gene_biotype:protein_coding transcript_biotype:protein_coding gene_symbol:Cisd3 description:CDGSH iron sulfur domain 3 [Source:RGD	2	4	4	4	29.1	14.379	108530000	214800000	0.700085	0.505261	-0.9849
ENSRNOP00000061495	phosphoribosylaminoimidazole carboxyl	Paics	ENSRNOP00000061495.1;ENSRNOP00000002890.6;ENSRNOP00000073540.1	ENSRNOP00000061495.1 pep chromosome:Rnor_6.0:14:33563886:33580566:-1 gene:ENSRNOG00000002101.6 transcript:ENSRNOT00000063942.1 gene_biotype:protein_coding transcript_biotype:protein_coding gene_symbol:Paics description:phosphoribosylaminoimidazole carboxyl	3	13	13	13	35.5	47.096	116290000	229410000	0.701362	0.506909	-0.980201
ENSRNOP00000065896	dynein, axonemal, heavy chain 5	Dnah5	ENSRNOP00000065896.1	"ENSRNOP00000065896.1 pep chromosome:Rnor_6.0:2:80948658:81143447:1 gene:ENSRNOG00000048363.3 transcript:ENSRNOT00000074689.2 gene_biotype:protein_coding transcript_biotype:protein_coding gene_symbol:Dnah5 description:dynein, axonemal, heavy chain 5 [Source"	1	2	2	2	0.5	395.93	1236100	2437300	0.470031	0.50716	-0.979488
ENSRNOP00000063915	Ras homolog, mTORC1 binding	Rheb	ENSRNOP00000063915.2	"ENSRNOP00000063915.2 pep chromosome:Rnor_6.0:4:6827429:6873383:1 gene:ENSRNOG00000050578.2 transcript:ENSRNOT00000071737.2 gene_biotype:protein_coding transcript_biotype:protein_coding gene_symbol:Rheb description:Ras homolog, mTORC1 binding [Source:RGD Sy"	1	2	2	2	10.4	20.294	27449000	53964000	0.578617	0.508654	-0.975244
ENSRNOP00000048322	polypyrimidine tract binding protein 1	Ptbp1	ENSRNOP00000048322.2;ENSRNOP00000068856.1;ENSRNOP00000043256.4	ENSRNOP00000048322.2 pep chromosome:Rnor_6.0:7:12664037:12673687:-1 gene:ENSRNOG00000010448.9 transcript:ENSRNOT00000041277.5 gene_biotype:protein_coding transcript_biotype:protein_coding gene_symbol:Ptbp1 description:polypyrimidine tract binding protein 1	3	17	17	15	56.4	56.935	343250000	672930000	0.698537	0.510083	-0.971197
ENSRNOP00000076077	Tax1 binding protein 3	Tax1bp3	ENSRNOP00000076077.1;ENSRNOP00000053298.2	ENSRNOP00000076077.1 pep chromosome:Rnor_6.0:10:59743544:59748062:1 gene:ENSRNOG00000019357.8 transcript:ENSRNOT00000093497.1 gene_biotype:protein_coding transcript_biotype:protein_coding gene_symbol:Tax1bp3 description:Tax1 binding protein 3 [Source:RGD S	2	3	3	3	39.5	13.735	73568000	143920000	0.704651	0.511173	-0.968117
ENSRNOP00000009649	proteasome 26S subunit, ATPase 6	Psmc6	ENSRNOP00000009649.4	"ENSRNOP00000009649.4 pep chromosome:Rnor_6.0:15:19667453:19688914:1 gene:ENSRNOG00000007203.5 transcript:ENSRNOT00000009649.5 gene_biotype:protein_coding transcript_biotype:protein_coding gene_symbol:Psmc6 description:proteasome 26S subunit, ATPase 6 [Sour"	1	15	15	15	52.1	45.796	115330000	224340000	0.706885	0.514086	-0.959919
ENSRNOP00000032371	karyopherin subunit alpha 3	Kpna3	ENSRNOP00000032371.3	ENSRNOP00000032371.3 pep chromosome:Rnor_6.0:15:41698281:41770112:-1 gene:ENSRNOG00000014945.5 transcript:ENSRNOT00000034400.3 gene_biotype:protein_coding transcript_biotype:protein_coding gene_symbol:Kpna3 description:karyopherin subunit alpha 3 [Source:R	1	8	3	3	15.9	57.772	21581000	41971000	0.582232	0.514188	-0.959631
ENSRNOP00000071102	Sec23 homolog A, coat complex II comp"	Sec23a	ENSRNOP00000071102.1;ENSRNOP00000006369.4	"ENSRNOP00000071102.1 pep chromosome:Rnor_6.0:6:80062703:80102635:-1 gene:ENSRNOG00000004657.6 transcript:ENSRNOT00000084611.1 gene_biotype:protein_coding transcript_biotype:protein_coding gene_symbol:Sec23a description:Sec23 homolog A, coat complex II comp"	2	16	16	13	26.6	84.712	77573000	150590000	0.707681	0.515127	-0.956999
ENSRNOP00000071021	SEC24 homolog C, COPII coat complex co"	Sec24c	ENSRNOP00000071021.1;ENSRNOP00000073649.1;ENSRNOP00000012269.3	"ENSRNOP00000071021.1 pep chromosome:Rnor_6.0:15:4036086:4055539:-1 gene:ENSRNOG00000009042.7 transcript:ENSRNOT00000090352.1 gene_biotype:protein_coding transcript_biotype:protein_coding gene_symbol:Sec24c description:SEC24 homolog C, COPII coat complex co"	3	6	6	6	7.2	114.7	6387100	12386000	0.463943	0.515671	-0.955477
ENSRNOP00000054331	vacuolar protein sorting 13 homolog C	Vps13c	ENSRNOP00000054331.3	ENSRNOP00000054331.3 pep chromosome:Rnor_6.0:8:73682887:73842928:1 gene:ENSRNOG00000030213.6 transcript:ENSRNOT00000057522.4 gene_biotype:protein_coding transcript_biotype:protein_coding gene_symbol:Vps13c description:vacuolar protein sorting 13 homolog C	1	3	3	3	0.9	418.62	470500	912230	0.479398	0.515769	-0.955203
ENSRNOP00000015828	chromobox 3	Cbx3	ENSRNOP00000015828.5;ENSRNOP00000063079.2;ENSRNOP00000070733.1;ENSRNOP00000046151.4	ENSRNOP00000015828.5 pep chromosome:Rnor_6.0:4:81244498:81257897:1 gene:ENSRNOG00000011814.7 transcript:ENSRNOT00000015828.7 gene_biotype:protein_coding transcript_biotype:protein_coding gene_symbol:Cbx3 description:chromobox 3 [Source:RGD Symbol;Acc:15497	4	7	7	6	36.1	20.811	250300000	485230000	0.703989	0.515838	-0.95501
ENSRNOP00000044643	TNF alpha induced protein 2	Tnfaip2	ENSRNOP00000044643.4	ENSRNOP00000044643.4 pep chromosome:Rnor_6.0:6:135890931:135903647:1 gene:ENSRNOG00000010165.5 transcript:ENSRNOT00000042973.4 gene_biotype:protein_coding transcript_biotype:protein_coding gene_symbol:Tnfaip2 description:TNF alpha induced protein 2 [Source	1	4	4	4	5.8	78.436	3172500	6142000	0.480218	0.516526	-0.953088
ENSRNOP00000024067	sirtuin 5	Sirt5	ENSRNOP00000024067.4	ENSRNOP00000024067.4 pep chromosome:Rnor_6.0:17:23986758:24013881:1 gene:ENSRNOG00000017866.5 transcript:ENSRNOT00000024066.5 gene_biotype:protein_coding transcript_biotype:protein_coding gene_symbol:Sirt5 description:sirtuin 5 [Source:RGD Symbol;Acc:13032	1	4	4	4	16.5	34.098	9231100	17853000	0.486314	0.517062	-0.951592
ENSRNOP00000064888	exocyst complex component 4	Exoc4	ENSRNOP00000064888.2;ENSRNOP00000066892.2	ENSRNOP00000064888.2 pep chromosome:Rnor_6.0:4:60549197:61355410:1 gene:ENSRNOG00000046023.3 transcript:ENSRNOT00000071249.3 gene_biotype:protein_coding transcript_biotype:protein_coding gene_symbol:Exoc4 description:exocyst complex component 4 [Source:RGD	2	3	3	3	3.1	110.2	1217000	2352300	0.481129	0.517366	-0.950743
ENSRNOP00000022021	proline-rich coiled-coil 1	Prrc1	ENSRNOP00000022021.4	ENSRNOP00000022021.4 pep chromosome:Rnor_6.0:18:52423883:52457575:1 gene:ENSRNOG00000016433.6 transcript:ENSRNOT00000022017.6 gene_biotype:protein_coding transcript_biotype:protein_coding gene_symbol:Prrc1 description:proline-rich coiled-coil 1 [Source:RGD	1	6	6	6	23	46.278	122220000	236160000	0.709513	0.51753	-0.950284
[truncated: 2,374 more rows]
